# Supplementary material for: (2-{[1,1-Bis(hydroxy­meth­yl)-2-oxidoeth­yl]imino­meth­yl}-4-chloro­phenolato-κ3 N,O,O′)dibutyl­tin(IV)
Source: Acta Crystallogr Sect E Struct Rep Online. 2010 Mar 31;66(Pt 4):m482. doi: 10.1107/S1600536810011384 (PMC2983778; doi:10.1107/S1600536810011384)
Supplement: Supplementary file 1 [file e-66-0m482-sup1.cif]

##############################################################################
###                                                                        ###
###        Electronic paper (Acta Crystallographica Section E)             ###
###                                                                        ###
##############################################################################
#                                                                            #
# This CIF contains the data in a paper accepted for publication in Acta     #
# Crystallographica Section E. It conforms to the requirements of Notes      #
# for Authors for Section E, and has been peer reviewed under the auspices   #
# of the IUCr Commission on Journals.                                        #
#                                                                            #
# Full details of the Crystallographic Information File format               #
# are given in the paper "The Crystallographic Information File (CIF):       #
# a New Standard Archive File for Crystallography" by S. R. Hall, F. H.      #
# Allen and I. D. Brown [Acta Cryst. (1991), A47, 655-685].                  #
#                                                                            #
# The current version of the core CIF dictionary is obtainable from          #
# ftp://ftp.iucr.org/pub/cif_core.dic. The current version number is 2.4.    #
#                                                                            #
# Software is freely available for graphical display of the structure(s) in  #
# this CIF.  For information consult the CIF home page http://www.iucr.org/  #
# cif/home.html                                                              #
#                                                                            #
# This file may be used for bona fide research purposes within the           #
# scientific community so long as proper attribution is given to the journal # 
# article from which it was obtained.                                        #
#                                                                            #
##############################################################################
                                             
data_global
_audit_creation_method     SHELXL-97
_journal_date_recd_electronic     2010-03-25
_journal_date_accepted     2010-03-25
_journal_name_full     'Acta Crystallographica, Section E'
_journal_year     2010
_journal_volume     66
_journal_issue      4
_journal_page_first     m482
_journal_page_last     m482
_journal_paper_category     QM
_journal_coeditor_code     BT5229
_publ_contact_author
;
     Dr. Seik Weng Ng
     Department of Chemistry
     University of Malaya
     50603 Kuala Lumpur
     Malaysia
;
_publ_contact_author_email     seikweng@um.edu.my
_publ_contact_author_fax     '03 7967 4193'
_publ_contact_author_phone     '03 7967 6778'
_publ_section_title
;\
(2-{[1,1-Bis(hydroxymethyl)-2-oxidoethyl]iminomethyl}-4-chlorophenolato-\
\k^3^<i>N</i>,<i>O</i>,<i>O</i>')dibutyltin(IV)
;
loop_
    _publ_author_name
    _publ_author_address
    'Reisi, Reza'
;
     Department of Chemistry
     University of Malaya
     50603 Kuala Lumpur
     Malaysia
;
    'Misran, Misni'
;
     Department of Chemistry
     University of Malaya
     50603 Kuala Lumpur
     Malaysia
;
    'Lo, Kong Mun'
;
     Department of Chemistry
     University of Malaya
     50603 Kuala Lumpur
     Malaysia
;
    'Ng, Seik Weng'
;
     Department of Chemistry
     University of Malaya
     50603 Kuala Lumpur
     Malaysia
;
_publ_section_synopsis     .
data_I
_audit_creation_method     SHELXL-97
_chemical_name_systematic
;
(2-{[1,1-Bis(hydroxymethyl)-2-oxidoethyl]iminomethyl}-4-chlorophenolato-
\k^3^<i>N</i>,<i>O</i>,<i>O</i>')dibutyltin(IV)
;
_chemical_name_common     ?
_chemical_formula_moiety     'C19 H30 Cl N O4 Sn'
_chemical_formula_sum     'C19 H30 Cl N O4 Sn'
_chemical_formula_iupac     '[Sn (C4 H9)2 (C11 H12 Cl N O4)]'
_chemical_formula_weight     490.58
_chemical_melting_point     ?
_symmetry_cell_setting     Monoclinic
_symmetry_space_group_name_H-M     'C 2/c'
_symmetry_space_group_name_Hall     '-C 2yc'
loop_
    _symmetry_equiv_pos_as_xyz
    'x, y, z'
    '-x, y, -z+1/2'
    'x+1/2, y+1/2, z'
    '-x+1/2, y+1/2, -z+1/2'
    '-x, -y, -z'
    'x, -y, z-1/2'
    '-x+1/2, -y+1/2, -z'
    'x+1/2, -y+1/2, z-1/2'
_cell_length_a     18.6212(2)
_cell_length_b     13.4657(2)
_cell_length_c     16.69490(10)
_cell_angle_alpha     90.00
_cell_angle_beta     91.8450(10)
_cell_angle_gamma     90.00
_cell_volume     4184.03(8)
_cell_formula_units_Z     8
_cell_measurement_reflns_used     9381
_cell_measurement_theta_min     2.2
_cell_measurement_theta_max     31.7
_cell_measurement_temperature     123(2)
_exptl_crystal_description     Block
_exptl_crystal_colour     Yellow
_exptl_crystal_size_max     0.43
_exptl_crystal_size_mid     0.30
_exptl_crystal_size_min     0.25
_exptl_crystal_density_diffrn     1.558
_exptl_crystal_density_meas     ?
_exptl_crystal_density_method     'not measured'
_exptl_crystal_F_000     2000
_exptl_absorpt_coefficient_mu     1.372
_exptl_absorpt_correction_type     Multi-scan
_exptl_absorpt_process_details     '(SADABS; Sheldrick, 1996)'
_exptl_absorpt_correction_T_min     0.5900
_exptl_absorpt_correction_T_max     0.7255
_diffrn_ambient_temperature     123(2)
_diffrn_radiation_type     MoK\a
_diffrn_radiation_wavelength     0.71073
_diffrn_radiation_source     'fine-focus sealed tube'
_diffrn_radiation_monochromator     graphite
_diffrn_measurement_device_type     'Bruker SMART APEX diffractometer'
_diffrn_measurement_method     '\w scans'
_diffrn_detector_area_resol_mean     ?
_diffrn_reflns_number     23501
_diffrn_reflns_av_R_equivalents     0.0253
_diffrn_reflns_av_sigmaI/netI     0.0183
_diffrn_reflns_theta_min     3.03
_diffrn_reflns_theta_max     27.50
_diffrn_reflns_theta_full     27.50
_diffrn_measured_fraction_theta_max     0.999
_diffrn_measured_fraction_theta_full     0.999
_diffrn_reflns_limit_h_min     -24
_diffrn_reflns_limit_h_max     24
_diffrn_reflns_limit_k_min     -15
_diffrn_reflns_limit_k_max     17
_diffrn_reflns_limit_l_min     -21
_diffrn_reflns_limit_l_max     21
_diffrn_standards_number     0
_diffrn_standards_interval_count     0
_diffrn_standards_interval_time     0
_diffrn_standards_decay_%     0
_reflns_number_total     4803
_reflns_number_gt     4350
_reflns_threshold_expression     I>2\s(I)
_refine_ls_structure_factor_coef     Fsqd
_refine_ls_matrix_type     full
_refine_ls_R_factor_all     0.0229
_refine_ls_R_factor_gt     0.0197
_refine_ls_wR_factor_gt     0.0606
_refine_ls_wR_factor_ref     0.0638
_refine_ls_goodness_of_fit_ref     0.942
_refine_ls_restrained_S_all     0.942
_refine_ls_number_reflns     4803
_refine_ls_number_parameters     243
_refine_ls_number_restraints     2
_refine_ls_hydrogen_treatment     mixed
_refine_ls_weighting_scheme     calc
_refine_ls_weighting_details
         'calc w=1/[\s^2^(Fo^2^)+(0.0487P)^2^+2.5005P] where P=(Fo^2^+2Fc^2^)/3'
_atom_sites_solution_hydrogens     geom
_atom_sites_solution_primary     direct
_atom_sites_solution_secondary     difmap
_refine_ls_shift/su_max     0.001
_refine_ls_shift/su_mean     0.000
_refine_diff_density_max     0.595
_refine_diff_density_min     -0.308
_refine_ls_extinction_method     none
_refine_ls_extinction_coef     ?
loop_
    _atom_type_symbol
    _atom_type_description
    _atom_type_scat_dispersion_real
    _atom_type_scat_dispersion_imag
    _atom_type_scat_source
    'C' 'C' 0.0033 0.0016
                         'International Tables Vol C Tables 4.2.6.8 and 6.1.1.4'
    'H' 'H' 0.0000 0.0000
                         'International Tables Vol C Tables 4.2.6.8 and 6.1.1.4'
    'N' 'N' 0.0061 0.0033
                         'International Tables Vol C Tables 4.2.6.8 and 6.1.1.4'
    'O' 'O' 0.0106 0.0060
                         'International Tables Vol C Tables 4.2.6.8 and 6.1.1.4'
    'Cl' 'Cl' 0.1484 0.1585
                         'International Tables Vol C Tables 4.2.6.8 and 6.1.1.4'
    'Sn' 'Sn' -0.6537 1.4246
                         'International Tables Vol C Tables 4.2.6.8 and 6.1.1.4'
_computing_data_collection     'APEX2 (Bruker, 2008)'
_computing_cell_refinement     'SAINT (Bruker, 2008)'
_computing_data_reduction     'SAINT (Bruker, 2008)'
_computing_structure_solution     'SHELXS97 (Sheldrick, 2008)'
_computing_structure_refinement     'SHELXL97 (Sheldrick, 2008)'
_computing_molecular_graphics     'X-SEED (Barbour, 2001)'
_computing_publication_material     'publCIF (Westrip, 2010)'
loop_
    _atom_site_type_symbol
    _atom_site_label
    _atom_site_fract_x
    _atom_site_fract_y
    _atom_site_fract_z
    _atom_site_U_iso_or_equiv
    _atom_site_adp_type
    _atom_site_calc_flag
    _atom_site_refinement_flags
    _atom_site_occupancy
    _atom_site_disorder_assembly
    _atom_site_disorder_group
    Sn Sn1 0.324176(5) 0.374067(8) 0.254047(6) 0.01818(5) Uani d . 1 . .
    Cl Cl1 0.05353(3) 0.31243(4) -0.07291(3) 0.03821(13) Uani d . 1 . .
    N N1 0.33156(7) 0.43789(10) 0.13234(8) 0.0169(3) Uani d . 1 . .
    O O1 0.26803(7) 0.26136(9) 0.18945(7) 0.0251(3) Uani d . 1 . .
    O O2 0.39660(6) 0.49305(9) 0.27014(7) 0.0213(2) Uani d . 1 . .
    O O3 0.51910(6) 0.51554(9) 0.10309(7) 0.0208(2) Uani d D 1 . .
    O O4 0.37037(6) 0.56261(10) -0.01897(7) 0.0233(3) Uani d D 1 . .
    C C1 0.40248(10) 0.27086(14) 0.29943(12) 0.0280(4) Uani d . 1 . .
    H H1A 0.4452 0.2757 0.2658 0.034 Uiso calc R 1 . .
    H H1B 0.4175 0.2922 0.3542 0.034 Uiso calc R 1 . .
    C C2 0.38064(11) 0.16181(15) 0.30333(12) 0.0318(4) Uani d . 1 . .
    H H2A 0.3669 0.1391 0.2486 0.038 Uiso calc R 1 . .
    H H2B 0.4229 0.1224 0.3218 0.038 Uiso calc R 1 . .
    C C3 0.31878(12) 0.14046(16) 0.35828(14) 0.0367(5) Uani d . 1 . .
    H H3A 0.2761 0.1786 0.3392 0.044 Uiso calc R 1 . .
    H H3B 0.3066 0.0690 0.3546 0.044 Uiso calc R 1 . .
    C C4 0.33487(16) 0.1662(3) 0.44466(15) 0.0629(8) Uani d . 1 . .
    H H4A 0.2930 0.1507 0.4765 0.094 Uiso calc R 1 . .
    H H4B 0.3458 0.2372 0.4492 0.094 Uiso calc R 1 . .
    H H4C 0.3763 0.1276 0.4646 0.094 Uiso calc R 1 . .
    C C5 0.23412(10) 0.43890(15) 0.31046(12) 0.0298(4) Uani d . 1 . .
    H H5A 0.2499 0.4597 0.3651 0.036 Uiso calc R 1 . .
    H H5B 0.2204 0.4997 0.2804 0.036 Uiso calc R 1 . .
    C C6 0.16740(12) 0.37495(16) 0.31741(16) 0.0403(5) Uani d . 1 . .
    H H6A 0.1547 0.3469 0.2640 0.048 Uiso calc R 1 . .
    H H6B 0.1789 0.3187 0.3538 0.048 Uiso calc R 1 . .
    C C7 0.10287(11) 0.42862(17) 0.34800(15) 0.0420(5) Uani d . 1 . .
    H H7A 0.0889 0.4814 0.3092 0.050 Uiso calc R 1 . .
    H H7B 0.1168 0.4614 0.3993 0.050 Uiso calc R 1 . .
    C C8 0.03807(14) 0.3637(2) 0.36135(19) 0.0559(7) Uani d . 1 . .
    H H8A -0.0008 0.4042 0.3822 0.084 Uiso calc R 1 . .
    H H8B 0.0509 0.3114 0.4000 0.084 Uiso calc R 1 . .
    H H8C 0.0221 0.3334 0.3104 0.084 Uiso calc R 1 . .
    C C9 0.22124(9) 0.27459(12) 0.12977(9) 0.0194(3) Uani d . 1 . .
    C C10 0.16258(9) 0.20867(13) 0.11998(10) 0.0236(3) Uani d . 1 . .
    H H10 0.1584 0.1544 0.1559 0.028 Uiso calc R 1 . .
    C C11 0.11135(9) 0.22152(14) 0.05944(10) 0.0245(4) Uani d . 1 . .
    H H11 0.0710 0.1785 0.0557 0.029 Uiso calc R 1 . .
    C C12 0.11877(9) 0.29764(13) 0.00376(10) 0.0230(3) Uani d . 1 . .
    C C13 0.17673(10) 0.36033(13) 0.00828(11) 0.0229(4) Uani d . 1 . .
    H H13 0.1826 0.4098 -0.0315 0.028 Uiso calc R 1 . .
    C C14 0.22784(8) 0.35110(13) 0.07241(10) 0.0186(3) Uani d . 1 . .
    C C15 0.28649(8) 0.42135(12) 0.07342(10) 0.0181(3) Uani d . 1 . .
    H H15 0.2925 0.4591 0.0261 0.022 Uiso calc R 1 . .
    C C16 0.38984(8) 0.51236(12) 0.12515(9) 0.0159(3) Uani d . 1 . .
    C C17 0.39581(9) 0.56345(12) 0.20768(9) 0.0192(3) Uani d . 1 . .
    H H17A 0.4404 0.6034 0.2112 0.023 Uiso calc R 1 . .
    H H17B 0.3546 0.6090 0.2136 0.023 Uiso calc R 1 . .
    C C18 0.45807(8) 0.45272(12) 0.10880(10) 0.0180(3) Uani d . 1 . .
    H H18A 0.4667 0.4042 0.1526 0.022 Uiso calc R 1 . .
    H H18B 0.4510 0.4152 0.0581 0.022 Uiso calc R 1 . .
    C C19 0.37587(9) 0.59373(13) 0.06223(10) 0.0201(3) Uani d . 1 . .
    H H19B 0.3307 0.6282 0.0752 0.024 Uiso calc R 1 . .
    H H19A 0.4152 0.6431 0.0674 0.024 Uiso calc R 1 . .
    H H3O 0.5441(11) 0.5129(19) 0.1452(9) 0.043(7) Uiso d D 1 . .
    H H4O 0.4099(8) 0.5403(17) -0.0338(13) 0.036(6) Uiso d D 1 . .
loop_
    _atom_site_aniso_label
    _atom_site_aniso_U_11
    _atom_site_aniso_U_22
    _atom_site_aniso_U_33
    _atom_site_aniso_U_12
    _atom_site_aniso_U_13
    _atom_site_aniso_U_23
    Sn1 0.01691(8) 0.02207(8) 0.01539(8) -0.00301(4) -0.00201(5) 0.00291(4)
    Cl1 0.0319(2) 0.0357(3) 0.0454(3) -0.00971(19) -0.0231(2) 0.0064(2)
    N1 0.0143(6) 0.0188(7) 0.0176(6) -0.0016(5) 0.0002(5) 0.0011(5)
    O1 0.0287(6) 0.0245(6) 0.0215(6) -0.0075(5) -0.0081(5) 0.0056(5)
    O2 0.0235(6) 0.0246(6) 0.0157(5) -0.0051(5) -0.0039(4) 0.0021(5)
    O3 0.0147(5) 0.0293(7) 0.0184(6) -0.0050(4) -0.0022(4) 0.0037(5)
    O4 0.0210(6) 0.0322(7) 0.0165(6) 0.0003(5) 0.0003(5) 0.0036(5)
    C1 0.0220(8) 0.0282(10) 0.0334(10) -0.0012(7) -0.0055(7) 0.0062(8)
    C2 0.0328(10) 0.0266(10) 0.0355(10) 0.0011(8) -0.0034(8) 0.0027(8)
    C3 0.0356(11) 0.0367(11) 0.0372(12) -0.0116(8) -0.0060(9) 0.0108(9)
    C4 0.0592(17) 0.094(2) 0.0357(13) -0.0296(16) -0.0015(12) 0.0084(14)
    C5 0.0264(9) 0.0296(10) 0.0337(10) -0.0011(7) 0.0066(7) -0.0002(8)
    C6 0.0269(10) 0.0461(14) 0.0485(14) -0.0077(8) 0.0097(9) -0.0149(10)
    C7 0.0303(10) 0.0395(12) 0.0570(14) 0.0044(9) 0.0120(10) 0.0132(10)
    C8 0.0296(12) 0.080(2) 0.0587(17) -0.0080(11) 0.0091(11) -0.0029(13)
    C9 0.0205(8) 0.0202(8) 0.0173(7) -0.0016(6) -0.0003(6) -0.0012(6)
    C10 0.0286(9) 0.0232(9) 0.0189(8) -0.0089(7) 0.0012(7) 0.0012(6)
    C11 0.0208(8) 0.0274(9) 0.0252(9) -0.0083(7) 0.0013(6) -0.0056(7)
    C12 0.0197(8) 0.0246(9) 0.0242(8) -0.0015(6) -0.0067(6) -0.0025(7)
    C13 0.0225(8) 0.0224(9) 0.0234(9) -0.0034(6) -0.0059(7) 0.0036(6)
    C14 0.0166(7) 0.0208(8) 0.0183(8) -0.0017(6) -0.0020(6) -0.0001(6)
    C15 0.0175(7) 0.0197(8) 0.0170(7) -0.0016(6) -0.0004(6) 0.0023(6)
    C16 0.0144(7) 0.0174(8) 0.0159(7) -0.0027(5) -0.0014(5) 0.0000(6)
    C17 0.0222(8) 0.0188(8) 0.0165(7) -0.0009(6) 0.0000(6) -0.0010(6)
    C18 0.0165(7) 0.0183(8) 0.0191(7) -0.0018(6) -0.0008(6) 0.0004(6)
    C19 0.0213(8) 0.0197(8) 0.0191(8) 0.0003(6) -0.0011(6) 0.0025(6)
loop_
    _geom_bond_atom_site_label_1
    _geom_bond_atom_site_label_2
    _geom_bond_site_symmetry_2
    _geom_bond_distance
    _geom_bond_publ_flag
    Sn1 O1 . 2.1180(10)
                      yes
    Sn1 O2 . 2.1060(10)
                      yes
    Sn1 C1 . 2.136(2) yes
    Sn1 C5 . 2.136(2) yes
    Sn1 N1 . 2.2150(10)
                      yes
    Cl1 C12 . 1.7476(17) ?
    N1 C15 . 1.292(2) ?
    N1 C16 . 1.4852(19) ?
    O1 C9 . 1.314(2) ?
    O2 C17 . 1.4091(19) ?
    O3 C18 . 1.4224(18) ?
    O3 H3O . 0.831(10) ?
    O4 C19 . 1.419(2) ?
    O4 H4O . 0.840(10) ?
    C1 C2 . 1.526(3) ?
    C1 H1A . 0.9900 ?
    C1 H1B . 0.9900 ?
    C2 C3 . 1.523(3) ?
    C2 H2A . 0.9900 ?
    C2 H2B . 0.9900 ?
    C3 C4 . 1.504(3) ?
    C3 H3A . 0.9900 ?
    C3 H3B . 0.9900 ?
    C4 H4A . 0.9800 ?
    C4 H4B . 0.9800 ?
    C4 H4C . 0.9800 ?
    C5 C6 . 1.519(3) ?
    C5 H5A . 0.9900 ?
    C5 H5B . 0.9900 ?
    C6 C7 . 1.506(3) ?
    C6 H6A . 0.9900 ?
    C6 H6B . 0.9900 ?
    C7 C8 . 1.513(3) ?
    C7 H7A . 0.9900 ?
    C7 H7B . 0.9900 ?
    C8 H8A . 0.9800 ?
    C8 H8B . 0.9800 ?
    C8 H8C . 0.9800 ?
    C9 C10 . 1.413(2) ?
    C9 C14 . 1.415(2) ?
    C10 C11 . 1.378(2) ?
    C10 H10 . 0.9500 ?
    C11 C12 . 1.394(3) ?
    C11 H11 . 0.9500 ?
    C12 C13 . 1.370(2) ?
    C13 C14 . 1.415(2) ?
    C13 H13 . 0.9500 ?
    C14 C15 . 1.445(2) ?
    C15 H15 . 0.9500 ?
    C16 C19 . 1.534(2) ?
    C16 C18 . 1.535(2) ?
    C16 C17 . 1.541(2) ?
    C17 H17A . 0.9900 ?
    C17 H17B . 0.9900 ?
    C18 H18A . 0.9900 ?
    C18 H18B . 0.9900 ?
    C19 H19B . 0.9900 ?
    C19 H19A . 0.9900 ?
loop_
    _geom_angle_atom_site_label_1
    _geom_angle_atom_site_label_2
    _geom_angle_atom_site_label_3
    _geom_angle_site_symmetry_1
    _geom_angle_site_symmetry_3
    _geom_angle
    _geom_angle_publ_flag
    O2 Sn1 O1 . . 156.02(5) ?
    O2 Sn1 C1 . . 91.30(6) ?
    O1 Sn1 C1 . . 91.98(6) ?
    O2 Sn1 C5 . . 98.13(6) ?
    O1 Sn1 C5 . . 97.80(6) ?
    C1 Sn1 C5 . . 130.26(8) yes
    O2 Sn1 N1 . . 76.31(5) ?
    O1 Sn1 N1 . . 81.67(5) ?
    C1 Sn1 N1 . . 121.08(6) ?
    C5 Sn1 N1 . . 108.59(7) ?
    C15 N1 C16 . . 120.89(13) ?
    C15 N1 Sn1 . . 125.01(11) ?
    C16 N1 Sn1 . . 113.79(9) ?
    C9 O1 Sn1 . . 126.37(11) ?
    C17 O2 Sn1 . . 115.22(9) ?
    C18 O3 H3O . . 110.1(17) ?
    C19 O4 H4O . . 110.5(16) ?
    C2 C1 Sn1 . . 117.49(12) ?
    C2 C1 H1A . . 107.9 ?
    Sn1 C1 H1A . . 107.9 ?
    C2 C1 H1B . . 107.9 ?
    Sn1 C1 H1B . . 107.9 ?
    H1A C1 H1B . . 107.2 ?
    C3 C2 C1 . . 114.53(17) ?
    C3 C2 H2A . . 108.6 ?
    C1 C2 H2A . . 108.6 ?
    C3 C2 H2B . . 108.6 ?
    C1 C2 H2B . . 108.6 ?
    H2A C2 H2B . . 107.6 ?
    C4 C3 C2 . . 113.76(19) ?
    C4 C3 H3A . . 108.8 ?
    C2 C3 H3A . . 108.8 ?
    C4 C3 H3B . . 108.8 ?
    C2 C3 H3B . . 108.8 ?
    H3A C3 H3B . . 107.7 ?
    C3 C4 H4A . . 109.5 ?
    C3 C4 H4B . . 109.5 ?
    H4A C4 H4B . . 109.5 ?
    C3 C4 H4C . . 109.5 ?
    H4A C4 H4C . . 109.5 ?
    H4B C4 H4C . . 109.5 ?
    C6 C5 Sn1 . . 117.23(14) ?
    C6 C5 H5A . . 108.0 ?
    Sn1 C5 H5A . . 108.0 ?
    C6 C5 H5B . . 108.0 ?
    Sn1 C5 H5B . . 108.0 ?
    H5A C5 H5B . . 107.2 ?
    C7 C6 C5 . . 114.67(17) ?
    C7 C6 H6A . . 108.6 ?
    C5 C6 H6A . . 108.6 ?
    C7 C6 H6B . . 108.6 ?
    C5 C6 H6B . . 108.6 ?
    H6A C6 H6B . . 107.6 ?
    C6 C7 C8 . . 114.9(2) ?
    C6 C7 H7A . . 108.5 ?
    C8 C7 H7A . . 108.5 ?
    C6 C7 H7B . . 108.5 ?
    C8 C7 H7B . . 108.5 ?
    H7A C7 H7B . . 107.5 ?
    C7 C8 H8A . . 109.5 ?
    C7 C8 H8B . . 109.5 ?
    H8A C8 H8B . . 109.5 ?
    C7 C8 H8C . . 109.5 ?
    H8A C8 H8C . . 109.5 ?
    H8B C8 H8C . . 109.5 ?
    O1 C9 C10 . . 119.58(15) ?
    O1 C9 C14 . . 122.82(14) ?
    C10 C9 C14 . . 117.57(14) ?
    C11 C10 C9 . . 121.35(16) ?
    C11 C10 H10 . . 119.3 ?
    C9 C10 H10 . . 119.3 ?
    C10 C11 C12 . . 120.03(15) ?
    C10 C11 H11 . . 120.0 ?
    C12 C11 H11 . . 120.0 ?
    C13 C12 C11 . . 120.74(15) ?
    C13 C12 Cl1 . . 119.85(14) ?
    C11 C12 Cl1 . . 119.40(13) ?
    C12 C13 C14 . . 119.79(16) ?
    C12 C13 H13 . . 120.1 ?
    C14 C13 H13 . . 120.1 ?
    C9 C14 C13 . . 120.36(15) ?
    C9 C14 C15 . . 123.44(14) ?
    C13 C14 C15 . . 116.18(15) ?
    N1 C15 C14 . . 126.46(15) ?
    N1 C15 H15 . . 116.8 ?
    C14 C15 H15 . . 116.8 ?
    N1 C16 C19 . . 115.43(12) ?
    N1 C16 C18 . . 105.80(12) ?
    C19 C16 C18 . . 112.02(13) ?
    N1 C16 C17 . . 105.13(12) ?
    C19 C16 C17 . . 107.40(13) ?
    C18 C16 C17 . . 110.87(12) ?
    O2 C17 C16 . . 111.11(13) ?
    O2 C17 H17A . . 109.4 ?
    C16 C17 H17A . . 109.4 ?
    O2 C17 H17B . . 109.4 ?
    C16 C17 H17B . . 109.4 ?
    H17A C17 H17B . . 108.0 ?
    O3 C18 C16 . . 111.62(13) ?
    O3 C18 H18A . . 109.3 ?
    C16 C18 H18A . . 109.3 ?
    O3 C18 H18B . . 109.3 ?
    C16 C18 H18B . . 109.3 ?
    H18A C18 H18B . . 108.0 ?
    O4 C19 C16 . . 116.64(14) ?
    O4 C19 H19B . . 108.1 ?
    C16 C19 H19B . . 108.1 ?
    O4 C19 H19A . . 108.1 ?
    C16 C19 H19A . . 108.1 ?
    H19B C19 H19A . . 107.3 ?
loop_
    _geom_torsion_atom_site_label_1
    _geom_torsion_atom_site_label_2
    _geom_torsion_atom_site_label_3
    _geom_torsion_atom_site_label_4
    _geom_torsion_site_symmetry_1
    _geom_torsion_site_symmetry_2
    _geom_torsion_site_symmetry_3
    _geom_torsion_site_symmetry_4
    _geom_torsion
    _geom_torsion_publ_flag
    O2 Sn1 N1 C15 . . . . -163.22(14) ?
    O1 Sn1 N1 C15 . . . . 26.37(13) ?
    C1 Sn1 N1 C15 . . . . 113.65(14) ?
    C5 Sn1 N1 C15 . . . . -69.11(15) ?
    O2 Sn1 N1 C16 . . . . 10.39(10) ?
    O1 Sn1 N1 C16 . . . . -160.03(11) ?
    C1 Sn1 N1 C16 . . . . -72.75(12) ?
    C5 Sn1 N1 C16 . . . . 104.50(11) ?
    O2 Sn1 O1 C9 . . . . -64.26(19) ?
    C1 Sn1 O1 C9 . . . . -161.94(14) ?
    C5 Sn1 O1 C9 . . . . 66.95(14) ?
    N1 Sn1 O1 C9 . . . . -40.81(13) ?
    O1 Sn1 O2 C17 . . . . 41.07(18) ?
    C1 Sn1 O2 C17 . . . . 138.89(12) ?
    C5 Sn1 O2 C17 . . . . -90.09(12) ?
    N1 Sn1 O2 C17 . . . . 17.16(10) ?
    O2 Sn1 C1 C2 . . . . -179.95(15) ?
    O1 Sn1 C1 C2 . . . . -23.71(15) ?
    C5 Sn1 C1 C2 . . . . 78.25(18) ?
    N1 Sn1 C1 C2 . . . . -105.17(15) ?
    Sn1 C1 C2 C3 . . . . -62.2(2) ?
    C1 C2 C3 C4 . . . . -61.8(3) ?
    O2 Sn1 C5 C6 . . . . -176.69(16) ?
    O1 Sn1 C5 C6 . . . . 21.30(17) ?
    C1 Sn1 C5 C6 . . . . -78.01(19) ?
    N1 Sn1 C5 C6 . . . . 105.09(17) ?
    Sn1 C5 C6 C7 . . . . -172.58(17) ?
    C5 C6 C7 C8 . . . . -175.3(2) ?
    Sn1 O1 C9 C10 . . . . -146.41(13) ?
    Sn1 O1 C9 C14 . . . . 35.5(2) ?
    O1 C9 C10 C11 . . . . 178.29(16) ?
    C14 C9 C10 C11 . . . . -3.5(3) ?
    C9 C10 C11 C12 . . . . 3.4(3) ?
    C10 C11 C12 C13 . . . . 0.1(3) ?
    C10 C11 C12 Cl1 . . . . 179.67(14) ?
    C11 C12 C13 C14 . . . . -3.2(3) ?
    Cl1 C12 C13 C14 . . . . 177.18(14) ?
    O1 C9 C14 C13 . . . . 178.46(16) ?
    C10 C9 C14 C13 . . . . 0.4(2) ?
    O1 C9 C14 C15 . . . . 0.4(3) ?
    C10 C9 C14 C15 . . . . -177.68(16) ?
    C12 C13 C14 C9 . . . . 3.0(3) ?
    C12 C13 C14 C15 . . . . -178.85(16) ?
    C16 N1 C15 C14 . . . . 179.74(15) ?
    Sn1 N1 C15 C14 . . . . -7.1(2) ?
    C9 C14 C15 N1 . . . . -14.7(3) ?
    C13 C14 C15 N1 . . . . 167.15(17) ?
    C15 N1 C16 C19 . . . . 23.6(2) ?
    Sn1 N1 C16 C19 . . . . -150.32(11) ?
    C15 N1 C16 C18 . . . . -100.89(16) ?
    Sn1 N1 C16 C18 . . . . 85.21(12) ?
    C15 N1 C16 C17 . . . . 141.72(15) ?
    Sn1 N1 C16 C17 . . . . -32.18(14) ?
    Sn1 O2 C17 C16 . . . . -41.23(15) ?
    N1 C16 C17 O2 . . . . 46.68(16) ?
    C19 C16 C17 O2 . . . . 170.11(12) ?
    C18 C16 C17 O2 . . . . -67.21(16) ?
    N1 C16 C18 O3 . . . . -178.13(12) ?
    C19 C16 C18 O3 . . . . 55.30(17) ?
    C17 C16 C18 O3 . . . . -64.66(16) ?
    N1 C16 C19 O4 . . . . -64.69(18) ?
    C18 C16 C19 O4 . . . . 56.47(18) ?
    C17 C16 C19 O4 . . . . 178.44(13) ?
loop_
    _geom_hbond_atom_site_label_D
    _geom_hbond_atom_site_label_H
    _geom_hbond_atom_site_label_A
    _geom_hbond_site_symmetry_A
    _geom_hbond_distance_DH
    _geom_hbond_distance_HA
    _geom_hbond_distance_DA
    _geom_hbond_angle_DHA
    _geom_hbond_publ_flag
    O3 H3o O2 2_655 0.830(10)
                            1.790(10)
                                    2.612(2) 172(3) yes
    O4 H4o O3 5_665 0.840(10)
                            1.940(10)
                                    2.739(2) 160(2) yes
