# Supplementary material for: (2-{[1,1-Bis(hydroxy­meth­yl)-2-oxidoeth­yl]imino­meth­yl}-4-chloro­phenolato-κ3 N,O,O′)dibutyl­tin(IV)
Source: Acta Crystallogr Sect E Struct Rep Online. 2010 Mar 31;66(Pt 4):m482. doi: 10.1107/S1600536810011384 (PMC2983778; doi:10.1107/S1600536810011384)
Supplement: Supplementary file 2 [file e-66-0m482-Isup2.hkl]

# 
# h,k,l, Fc-squared, Fo-squared, sigma(Fo-squared) and status flag 
# 
data_I
_shelx_title '  C2/c' 
_shelx_refln_list_code          4 
_shelx_F_calc_maximum      472.57 
_exptl_crystal_F_000      2000.00 
_reflns_d_resolution_high  0.7696 
 
loop_ 
 _symmetry_equiv_pos_as_xyz 
 'x, y, z' 
 '-x, y, -z+1/2' 
 'x+1/2, y+1/2, z' 
 '-x+1/2, y+1/2, -z+1/2' 
 '-x, -y, -z' 
 'x, -y, z-1/2' 
 '-x+1/2, -y+1/2, -z' 
 'x+1/2, -y+1/2, z-1/2' 
 
_cell_length_a    18.6212 
_cell_length_b    13.4657 
_cell_length_c    16.6949 
_cell_angle_alpha  90.000 
_cell_angle_beta   91.845 
_cell_angle_gamma  90.000 
 
_shelx_F_squared_multiplier     1.000 
 
loop_ 
 _refln_index_h 
 _refln_index_k 
 _refln_index_l 
 _refln_F_squared_calc 
 _refln_F_squared_meas 
 _refln_F_squared_sigma 
 _refln_observed_status 
   4   0   0   100637.27   102678.28   1155.04 o 
   6   0   0    53972.58    55017.54    570.90 o 
   8   0   0    35023.03    32708.05    427.23 o 
  10   0   0        2.59        6.37     38.50 o 
  12   0   0    11876.22    11121.75    205.56 o 
  14   0   0   101562.94   102049.95   1597.90 o 
  16   0   0     2267.85     2047.32    105.14 o 
  18   0   0    43692.54    43484.91    812.67 o 
  20   0   0    23575.17    24047.19    469.76 o 
  22   0   0     7645.20     8194.96   1071.86 o 
  24   0   0      119.12      229.02     58.13 o 
   3   1   0    58387.31    58467.19    502.63 o 
   5   1   0     3096.52     3099.88     32.50 o 
   7   1   0    12301.02    12440.60    105.25 o 
   9   1   0     5095.74     4923.22     67.71 o 
  11   1   0    29106.90    28570.05    333.04 o 
  13   1   0     6153.22     6260.07     94.62 o 
  15   1   0     7336.30     7250.64    151.93 o 
  17   1   0     7006.65     6844.53    135.63 o 
  19   1   0     1454.86     1449.71     65.46 o 
  21   1   0     3369.75     3537.02     92.38 o 
  23   1   0     4419.92     4644.77    113.77 o 
   0   2   0       51.97      -21.55     14.37 o 
   2   2   0     8249.60     9416.64     90.75 o 
   4   2   0     1854.87     2081.14     53.74 o 
   6   2   0     1424.78     1373.61     22.52 o 
   8   2   0     8694.94     8903.90     98.10 o 
  10   2   0     8292.36     8505.29    106.69 o 
  12   2   0       61.79       60.36     14.39 o 
  14   2   0     1036.10     1048.40     53.80 o 
  16   2   0      358.48      391.12     40.39 o 
  18   2   0     1649.82     1508.76     58.09 o 
  20   2   0        0.11      -43.96     29.30 o 
  22   2   0      310.35      361.18     43.57 o 
  24   2   0        0.50      -45.71     35.36 o 
   1   3   0    70545.46    73786.43    820.34 o 
   3   3   0    31409.53    32677.88    311.95 o 
   5   3   0    14537.05    14733.83    145.80 o 
   7   3   0     1297.10     1406.23     32.52 o 
   9   3   0    18953.60    19539.08    235.45 o 
  11   3   0    37224.78    36969.55    427.45 o 
  13   3   0     2138.26     2077.48     57.33 o 
  15   3   0     2480.89     2334.55     78.86 o 
  17   3   0     2986.47     3032.11     70.95 o 
  19   3   0     5778.90     6048.29    164.71 o 
  21   3   0      669.06      696.72     48.96 o 
  23   3   0     3735.55     3858.83    104.50 o 
   0   4   0    84029.41    84116.82   1276.95 o 
   2   4   0    68650.88    71403.33    789.21 o 
   4   4   0    12036.06    11443.34    113.22 o 
   6   4   0   170089.02   173232.98   1588.81 o 
   8   4   0   101980.45   104056.85   1024.29 o 
  10   4   0     2902.29     3123.70     57.22 o 
  12   4   0    28386.62    27870.08    314.61 o 
  14   4   0    29313.66    27920.25    321.20 o 
  16   4   0     8578.97     8225.28    151.93 o 
  18   4   0     3520.89     3503.06     86.18 o 
  20   4   0    22121.26    22654.16    407.85 o 
  22   4   0     8967.20     9427.73    286.62 o 
   1   5   0     6904.28     6061.27     84.19 o 
   3   5   0    37519.80    39247.13    411.63 o 
   5   5   0    23109.21    24452.97    306.09 o 
   7   5   0     1096.84     1400.23     91.46 o 
   9   5   0    38647.45    38417.75    449.12 o 
  11   5   0      620.28      585.73     28.32 o 
  13   5   0     2113.90     2250.65     50.48 o 
  15   5   0      132.17       42.90     21.44 o 
  17   5   0    16885.52    17357.09    208.98 o 
  19   5   0     1714.96     1773.24     66.86 o 
  21   5   0      757.62      673.27     49.95 o 
  23   5   0     9908.33    10538.76    270.57 o 
   0   6   0     1303.07     1105.72     45.96 o 
   2   6   0    12793.43    13678.54    224.15 o 
   4   6   0        3.07       -7.96     10.50 o 
   6   6   0     2189.08     1986.20     43.27 o 
   8   6   0     4096.79     3972.19     69.57 o 
  10   6   0      605.52      714.39     29.92 o 
  12   6   0       20.15       11.57     18.76 o 
  14   6   0     1431.87     1368.42     41.21 o 
  16   6   0      388.76      348.74     28.04 o 
  18   6   0      385.94      432.66     34.63 o 
  20   6   0       68.82       74.85     36.64 o 
  22   6   0       69.93       55.22     37.58 o 
   1   7   0     1467.50     1774.75     44.97 o 
   3   7   0     1812.75     1676.88     43.53 o 
   5   7   0     6218.16     5616.10     81.41 o 
   7   7   0      115.98      161.73     19.01 o 
   9   7   0     8654.02     8449.98    123.94 o 
  11   7   0    16307.67    16312.12    178.49 o 
  13   7   0      551.29      500.24     27.44 o 
  15   7   0     2332.23     2531.75     55.22 o 
  17   7   0     7556.99     7469.98    126.81 o 
  19   7   0      823.99      828.60     43.84 o 
  21   7   0      325.08      341.04     44.54 o 
   0   8   0    32131.21    31780.12    693.69 o 
   2   8   0    29924.46    30430.40    416.48 o 
   4   8   0     1229.58     1010.14     40.76 o 
   6   8   0    48415.86    47828.21    699.88 o 
   8   8   0    17447.38    17263.30    222.58 o 
  10   8   0     5144.74     5295.34     91.39 o 
  12   8   0    31378.45    31240.87    317.86 o 
  14   8   0    24727.47    24354.48    259.20 o 
  16   8   0      287.11      358.77     35.20 o 
  18   8   0     1106.17     1048.34     51.73 o 
  20   8   0    15230.68    15571.07    263.65 o 
   1   9   0    15609.00    15694.32    226.98 o 
   3   9   0    17584.70    18209.90    236.10 o 
   5   9   0     3466.72     3388.86     81.30 o 
   7   9   0        7.65       50.61     23.99 o 
   9   9   0     2731.54     2937.67     63.10 o 
  11   9   0    10563.00    10208.04    150.93 o 
  13   9   0     1862.26     1766.86     49.36 o 
  15   9   0     6892.74     6610.76     99.32 o 
  17   9   0    10288.70    10056.50    167.20 o 
  19   9   0     1075.19     1004.94     53.62 o 
   0  10   0      578.24      501.45     46.21 o 
   2  10   0     6900.08     6798.42    114.20 o 
   4  10   0      710.73      656.22     34.77 o 
   6  10   0      678.28      752.85     41.24 o 
   8  10   0        0.13      -35.97     24.04 o 
  10  10   0      234.39      128.94     29.06 o 
  12  10   0     1161.16      980.02     48.03 o 
  14  10   0      259.52      260.57     30.76 o 
  16  10   0      686.54      618.31     41.34 o 
  18  10   0        6.44      -15.88     31.02 o 
   1  11   0     7040.54     7049.12    137.31 o 
   3  11   0     7076.92     7221.12    122.74 o 
   5  11   0     2841.11     2785.34     66.57 o 
   7  11   0       13.46       16.35     23.98 o 
   9  11   0    20551.05    20268.31    333.60 o 
  11  11   0     4689.63     4974.88    120.47 o 
  13  11   0      640.91      809.32     51.09 o 
  15  11   0     2945.11     2916.59     80.68 o 
  17  11   0     6282.79     6132.75    136.57 o 
   0  12   0    19497.02    19828.61    460.57 o 
   2  12   0     7627.03     7437.53    146.05 o 
   4  12   0     2060.97     2025.42     54.95 o 
   6  12   0    28308.69    28263.03    457.86 o 
   8  12   0    21831.06    22222.12    361.57 o 
  10  12   0      623.90      598.46     44.78 o 
  12  12   0    12190.25    12423.56    233.00 o 
  14  12   0    11683.53    12060.90    247.42 o 
  16  12   0     2163.75     2062.29     90.78 o 
   1  13   0       89.30       90.45     46.63 o 
   3  13   0     7774.22     7601.90    177.64 o 
   5  13   0    10472.34    10454.87    227.50 o 
   7  13   0      250.96      314.80     35.38 o 
   9  13   0     4602.32     4426.92    112.86 o 
  11  13   0     5058.05     4993.67    125.96 o 
  13  13   0       34.60       41.60     32.60 o 
  15  13   0     1151.32     1317.91     75.73 o 
   0  14   0     5408.39     6144.91    340.29 o 
   2  14   0     1942.10     1992.01    120.31 o 
   4  14   0     1872.10     2042.64    118.30 o 
   6  14   0      199.17      117.33     56.21 o 
   8  14   0      396.34      338.02     64.59 o 
  10  14   0     1180.28     1226.46     95.53 o 
  12  14   0      641.40      606.25     76.63 o 
  14  14   0      641.97      615.74     68.51 o 
   1  15   0      971.00      858.19     87.93 o 
   3  15   0     8672.31     8846.44    284.15 o 
   5  15   0     3026.17     3302.54    159.95 o 
   7  15   0      877.79      858.50     85.58 o 
   9  15   0     3324.24     3300.52    162.08 o 
  11  15   0     4651.69     4894.34    201.48 o 
   0  16   0    16451.61    17086.33    602.36 o 
   2  16   0     1809.38     1814.83    166.73 o 
   4  16   0      895.89      876.91     87.78 o 
   6  16   0     6599.32     7331.16    259.23 o 
   8  16   0     8863.21     9779.70    314.70 o 
   1  17   0     1452.97     1583.27    111.40 o 
   3  17   0     4931.76     5137.03    283.73 o 
   5  17   0      652.06      682.41    123.39 o 
 -23   1   1     7918.00     8856.46    171.60 o 
 -21   1   1       12.97       25.90     31.98 o 
 -19   1   1      538.74      665.61     76.25 o 
 -17   1   1     8065.20     7799.50    164.68 o 
 -15   1   1     9092.53     8989.95    145.58 o 
 -13   1   1     8144.04     8077.87    122.79 o 
 -11   1   1    16520.24    16219.02    199.01 o 
  -9   1   1    27977.44    27693.27    318.71 o 
  -7   1   1       35.75       96.00     11.15 o 
  -5   1   1    78198.00    80432.32    694.91 o 
  -3   1   1    61396.61    62699.82    623.73 o 
   3   1   1    54498.33    55052.25    434.48 o 
   5   1   1       45.53       55.48      9.61 o 
   7   1   1     3317.64     3565.12     38.38 o 
   9   1   1    35275.82    35753.97    358.56 o 
  11   1   1    25418.49    25335.08    278.10 o 
  13   1   1       37.16       72.79     15.43 o 
  15   1   1     2308.19     2473.83     67.31 o 
  17   1   1    31417.66    32213.04    411.69 o 
  19   1   1     7592.98     7405.79    135.56 o 
  21   1   1      735.20      708.74     47.72 o 
  23   1   1     3430.38     3646.59    100.06 o 
 -24   2   1       41.45       28.11     37.78 o 
 -22   2   1     6157.44     6221.01    209.19 o 
 -20   2   1    16464.33    16691.88    245.91 o 
 -18   2   1     1668.21     1624.32     73.58 o 
 -16   2   1     1170.79     1151.38     59.45 o 
 -14   2   1    19538.75    18892.29    256.65 o 
 -12   2   1    53116.09    52041.79    598.16 o 
 -10   2   1      727.62      926.17     33.83 o 
  -8   2   1    41713.70    40657.92    431.95 o 
  -6   2   1   111168.34   111573.62    930.33 o 
  -4   2   1     3486.05     3334.57     68.70 o 
  -2   2   1    83361.79    86716.25    833.51 o 
   0   2   1   163932.59   167017.02   2415.61 o 
   2   2   1    60233.72    61277.07    484.08 o 
   4   2   1     6745.57     6792.72     64.12 o 
   6   2   1    58889.51    59886.22    471.31 o 
   8   2   1    67489.05    69645.55    596.83 o 
  10   2   1      715.79      742.13     36.90 o 
  12   2   1    24915.61    23910.86    294.77 o 
  14   2   1    65136.00    62732.64    676.10 o 
  16   2   1       59.48       50.65     25.68 o 
  18   2   1    12282.74    11893.38    182.32 o 
  20   2   1    21398.42    21518.73    366.52 o 
  22   2   1     9191.20     9555.08    312.76 o 
 -23   3   1     8061.12     8343.09    175.26 o 
 -21   3   1     3254.62     3317.95     91.60 o 
 -19   3   1     5097.34     4854.91    114.76 o 
 -17   3   1     7171.04     7199.66    134.78 o 
 -15   3   1       13.03       18.86     25.98 o 
 -13   3   1      266.72      229.72     21.50 o 
 -11   3   1    18818.98    17483.84    206.97 o 
  -9   3   1    73675.95    75840.30    752.42 o 
  -7   3   1    30996.58    32142.23    293.02 o 
  -5   3   1    80277.16    82373.89    798.07 o 
  -3   3   1   142894.30   146401.05   1402.11 o 
  -1   3   1    12984.41    14285.97    148.75 o 
   1   3   1    23828.33    24779.94    248.61 o 
   3   3   1    14383.95    14453.27    131.38 o 
   5   3   1    35708.30    34689.55    288.06 o 
   7   3   1     3143.09     4001.39     51.21 o 
   9   3   1    30308.90    30198.73    302.69 o 
  11   3   1    32298.80    31743.40    346.57 o 
  13   3   1     5940.03     5656.90     83.16 o 
  15   3   1     8860.96     8650.88    128.07 o 
  17   3   1     9226.57     9029.03    147.33 o 
  19   3   1      749.64      781.10     46.27 o 
  21   3   1     2635.92     2732.26     82.32 o 
  23   3   1     8813.73     9318.09    243.47 o 
 -22   4   1      238.31      224.72     40.87 o 
 -20   4   1      490.88      451.86     43.70 o 
 -18   4   1        5.47       30.64     30.96 o 
 -16   4   1      516.48      481.65     36.83 o 
 -14   4   1      320.69      207.10     24.78 o 
 -12   4   1     2085.77     2011.95     51.56 o 
 -10   4   1     2321.76     2384.80     45.42 o 
  -8   4   1     1781.72     2066.27     40.01 o 
  -6   4   1    36331.72    39208.24    487.12 o 
  -4   4   1     4126.69     4301.42     56.67 o 
  -2   4   1        1.71       15.97      7.46 o 
   0   4   1    14570.21    15713.47    188.10 o 
   2   4   1      625.64      783.45     30.92 o 
   4   4   1    10096.39    10263.60    101.78 o 
   6   4   1    27642.96    28430.28    237.25 o 
   8   4   1      922.94      997.72     41.10 o 
  10   4   1     2037.46     2061.22     42.59 o 
  12   4   1      658.55      689.41     30.74 o 
  14   4   1        8.65       -0.46     19.02 o 
  16   4   1     2667.71     2557.70     59.54 o 
  18   4   1     1804.63     1800.58     58.84 o 
  20   4   1       52.59       45.68     32.62 o 
  22   4   1      180.23      175.53     38.16 o 
 -23   5   1     4810.94     5101.08    192.33 o 
 -21   5   1     1476.16     1405.47     62.80 o 
 -19   5   1     2195.06     2169.25     72.68 o 
 -17   5   1    19110.67    18685.75    359.41 o 
 -15   5   1     6754.29     6702.14    112.00 o 
 -13   5   1     6731.85     6561.85    131.67 o 
 -11   5   1    22461.82    21802.16    252.58 o 
  -9   5   1     9863.51     9489.97    123.04 o 
  -7   5   1     1369.33     1320.58     80.31 o 
  -5   5   1     7445.62     7618.76    102.91 o 
  -3   5   1    30874.82    32338.72    313.23 o 
  -1   5   1     7412.11     8290.60    112.22 o 
   1   5   1    17349.41    18254.07    202.72 o 
   3   5   1    66125.24    67084.04    638.63 o 
   5   5   1     7990.09     7904.98     92.18 o 
   7   5   1    14948.31    16034.44    184.07 o 
   9   5   1    11976.66    11375.12    140.81 o 
  11   5   1    23893.98    23059.46    236.38 o 
  13   5   1      641.57      640.40     30.02 o 
  15   5   1     1440.93     1513.70     43.79 o 
  17   5   1    10845.07    11125.73    161.53 o 
  19   5   1     1205.83     1207.86     55.69 o 
  21   5   1     1011.62     1058.30     56.61 o 
  23   5   1      601.34      517.23     55.21 o 
 -22   6   1     3166.04     3326.68    123.86 o 
 -20   6   1    10606.64    10793.79    224.42 o 
 -18   6   1     5044.14     5155.24     97.28 o 
 -16   6   1     5046.66     4823.79    101.87 o 
 -14   6   1    48346.43    47546.48    564.92 o 
 -12   6   1    12138.44    11896.19    155.71 o 
 -10   6   1      123.89      174.81     20.72 o 
  -8   6   1    50163.70    48942.50    618.28 o 
  -6   6   1    65947.87    65824.93    816.48 o 
  -4   6   1       22.17       21.82     15.58 o 
  -2   6   1     7684.37     8240.50    208.55 o 
   0   6   1    59756.41    60364.58    775.87 o 
   2   6   1    14580.08    14837.32    212.12 o 
   4   6   1    24896.59    26138.33    316.96 o 
   6   6   1    87981.62    91043.64    957.07 o 
   8   6   1    39026.79    37650.07    413.25 o 
  10   6   1      271.90      257.42     20.85 o 
  12   6   1    29102.65    28450.81    288.85 o 
  14   6   1    11199.96    11607.65    139.72 o 
  16   6   1     3162.63     3315.07     96.55 o 
  18   6   1     7236.11     7130.12    118.96 o 
  20   6   1    12410.39    12554.27    288.86 o 
  22   6   1     1309.15     1364.73     65.68 o 
 -21   7   1      376.46      390.87     45.48 o 
 -19   7   1     4441.01     4303.95    103.30 o 
 -17   7   1     8083.38     8009.13    128.63 o 
 -15   7   1     2008.37     2269.33     58.24 o 
 -13   7   1      220.97      242.30     25.42 o 
 -11   7   1    22136.87    22007.29    260.11 o 
  -9   7   1     7628.19     6973.83    118.75 o 
  -7   7   1     4646.39     5116.53    102.28 o 
  -5   7   1     7218.94     7010.94    107.78 o 
  -3   7   1    56785.55    58225.43    981.22 o 
  -1   7   1     1705.22     1363.18     43.69 o 
   1   7   1     2768.19     2498.17     50.91 o 
   3   7   1     7593.09     7738.79    135.59 o 
   5   7   1    34577.54    34830.88    461.34 o 
   7   7   1     6214.82     6322.71     96.18 o 
   9   7   1     1778.83     1714.63     63.22 o 
  11   7   1    14061.13    13505.48    161.94 o 
  13   7   1      539.25      591.39     32.87 o 
  15   7   1    11856.01    11713.95    144.34 o 
  17   7   1     5341.79     5220.86     86.39 o 
  19   7   1     3834.39     3609.21    107.15 o 
  21   7   1      114.95      140.86     37.89 o 
 -20   8   1       18.97       42.39     36.92 o 
 -18   8   1      477.41      482.33     38.04 o 
 -16   8   1      283.98      273.79     27.89 o 
 -14   8   1      526.08      452.10     31.40 o 
 -12   8   1      391.92      340.43     25.53 o 
 -10   8   1      399.92      422.56     33.76 o 
  -8   8   1       25.33      -16.70     16.85 o 
  -6   8   1      427.22      390.23     22.54 o 
  -4   8   1       11.34       45.65     20.64 o 
  -2   8   1      503.28      407.96     37.65 o 
   0   8   1      924.58     1279.32     76.47 o 
   2   8   1       36.61       -2.62     13.94 o 
   4   8   1     1608.95     1658.95     60.39 o 
   6   8   1      680.86      669.93     37.72 o 
   8   8   1     2464.53     2712.62     59.15 o 
  10   8   1     2136.70     1960.81     53.45 o 
  12   8   1       31.18        8.25     19.62 o 
  14   8   1      194.87      148.55     23.68 o 
  16   8   1      336.62      301.81     27.52 o 
  18   8   1       42.52       18.43     25.91 o 
  20   8   1        1.93      -36.90     32.82 o 
 -19   9   1     2193.51     2322.89    151.23 o 
 -17   9   1    12119.17    11892.21    252.71 o 
 -15   9   1     3100.09     3091.68     73.66 o 
 -13   9   1       89.90       86.15     21.14 o 
 -11   9   1    21458.57    21255.10    335.99 o 
  -9   9   1     3915.99     4025.15     70.83 o 
  -7   9   1      125.92       99.46     27.27 o 
  -5   9   1     3641.73     3797.59     77.69 o 
  -3   9   1    55106.99    56624.30    682.87 o 
  -1   9   1     1930.31     2236.48     54.02 o 
   1   9   1     5977.66     5947.65    101.16 o 
   3   9   1    19832.12    19808.91    248.19 o 
   5   9   1     8853.74     8731.76    158.71 o 
   7   9   1     3326.55     3617.79    126.13 o 
   9   9   1    10098.70    10375.12    164.79 o 
  11   9   1    10635.13    10225.62    151.90 o 
  13   9   1     2250.81     1971.87     51.90 o 
  15   9   1    12503.54    12339.99    162.44 o 
  17   9   1     3848.24     3545.21     82.76 o 
  19   9   1     2054.96     2084.69     72.74 o 
 -18  10   1     4140.90     4168.35    110.71 o 
 -16  10   1     1529.24     1735.60     77.19 o 
 -14  10   1    24875.89    23688.37    396.41 o 
 -12  10   1     7812.32     7715.01    140.96 o 
 -10  10   1      503.58      519.53     29.11 o 
  -8  10   1    10064.57    10152.88    184.38 o 
  -6  10   1    17108.80    17164.55    278.54 o 
  -4  10   1        2.97       34.56     17.49 o 
  -2  10   1     9443.63     9259.33    127.56 o 
   0  10   1    49206.67    48568.71    738.75 o 
   2  10   1    14725.59    14587.58    232.83 o 
   4  10   1    12650.44    12451.38    185.75 o 
   6  10   1    15999.01    16547.08    319.16 o 
   8  10   1    34431.67    34705.43    530.81 o 
  10  10   1      294.65      348.82     28.72 o 
  12  10   1    11195.68    11527.02    189.85 o 
  14  10   1    10652.66    10421.96    154.89 o 
  16  10   1     1636.29     1629.81     57.46 o 
  18  10   1     3242.56     3298.90    129.19 o 
 -17  11   1     6464.83     6563.49    143.40 o 
 -15  11   1     2861.80     2820.60     80.16 o 
 -13  11   1     1237.38     1165.37     52.07 o 
 -11  11   1     9504.14     9330.25    182.20 o 
  -9  11   1     2551.78     2356.37     74.87 o 
  -7  11   1      830.57      940.17     48.06 o 
  -5  11   1     1747.04     1817.21     63.50 o 
  -3  11   1     1087.63      955.50     33.96 o 
  -1  11   1     2057.24     2086.87     62.34 o 
   1  11   1      950.98      970.13     55.37 o 
   3  11   1    18046.29    17831.74    252.03 o 
   5  11   1     2966.08     2832.18     67.21 o 
   7  11   1      142.63      154.66     30.39 o 
   9  11   1     8606.49     8766.60    173.63 o 
  11  11   1     5901.34     5917.16    136.68 o 
  13  11   1      217.21      186.82     39.08 o 
  15  11   1      796.53      819.60     43.88 o 
  17  11   1     1990.25     2100.35     79.99 o 
 -16  12   1     2137.08     2334.69     85.91 o 
 -14  12   1     1403.36     1575.43     69.98 o 
 -12  12   1        0.03       -9.24     34.04 o 
 -10  12   1     1775.42     1826.67     69.91 o 
  -8  12   1       28.18      -38.51     36.07 o 
  -6  12   1        8.91        2.83     23.44 o 
  -4  12   1     4049.70     4208.11    107.23 o 
  -2  12   1      434.56      448.26     33.02 o 
   0  12   1     5765.92     5699.36    118.56 o 
   2  12   1     2209.99     2263.97     63.19 o 
   4  12   1       26.43       34.15     19.75 o 
   6  12   1      193.02      176.70     38.56 o 
   8  12   1      192.03      216.44     35.98 o 
  10  12   1      482.92      476.15     42.72 o 
  12  12   1      197.43      170.89     37.49 o 
  14  12   1      908.96      728.79     50.04 o 
  16  12   1      516.52      525.05     49.51 o 
 -15  13   1     1908.59     2006.64     99.88 o 
 -13  13   1      216.85      326.89     48.54 o 
 -11  13   1     7802.05     8453.28    207.79 o 
  -9  13   1    11541.42    12069.44    222.08 o 
  -7  13   1      449.27      443.63     37.59 o 
  -5  13   1     2122.26     2280.87    120.28 o 
  -3  13   1     7465.63     7461.08    200.72 o 
  -1  13   1     3435.89     3548.03    112.82 o 
   1  13   1      525.82      616.99     48.31 o 
   3  13   1     8429.05     8714.45    199.83 o 
   5  13   1    12510.15    12726.88    284.45 o 
   7  13   1     2332.15     2551.55     82.23 o 
   9  13   1     8686.49     8697.52    177.13 o 
  11  13   1     7632.92     8078.58    174.01 o 
  13  13   1      734.37      820.74     56.22 o 
  15  13   1      400.99      421.83     42.49 o 
 -14  14   1     6589.77     6236.64    219.72 o 
 -12  14   1     4658.79     4783.95    241.65 o 
 -10  14   1        2.35       50.35     83.25 o 
  -8  14   1     7243.78     7343.27    243.58 o 
  -6  14   1    17502.01    17678.55    456.79 o 
  -4  14   1     3689.49     3716.88    161.72 o 
  -2  14   1     5920.27     6490.68    356.49 o 
   0  14   1    14263.57    13915.95    380.53 o 
   2  14   1     2897.05     2724.31    145.29 o 
   4  14   1      617.61      613.13     74.64 o 
   6  14   1    20934.61    21395.79    625.05 o 
   8  14   1     5707.96     5698.04    210.78 o 
  10  14   1        0.06       30.39     48.46 o 
  12  14   1     4188.67     4005.79    174.89 o 
  14  14   1    12746.17    13401.22    938.43 o 
 -11  15   1      680.30      477.12    109.36 o 
  -9  15   1     3086.84     3137.25    255.79 o 
  -7  15   1      126.90      128.85     65.00 o 
  -5  15   1     6002.26     6182.45    224.83 o 
  -3  15   1      636.75      560.85    100.35 o 
  -1  15   1     1307.21     1206.70     96.74 o 
   1  15   1     4072.48     4039.13    177.84 o 
   3  15   1     8803.94     8548.42    277.41 o 
   5  15   1     1818.97     1901.52    123.91 o 
   7  15   1       77.79      107.11     53.57 o 
   9  15   1     3465.76     3661.54    184.06 o 
  11  15   1     2007.55     2087.36    133.73 o 
  -8  16   1        2.75       57.74     53.36 o 
  -6  16   1      389.35      316.12     92.37 o 
  -4  16   1      439.65      353.75     91.46 o 
  -2  16   1      183.21      179.31     56.74 o 
   0  16   1      113.73       39.94     55.44 o 
   2  16   1       86.37       85.53     56.20 o 
   4  16   1       43.28      -37.13     46.51 o 
   6  16   1       39.29      -35.66     46.75 o 
   8  16   1       93.15      103.40     61.68 o 
  -5  17   1     4477.47     4759.82    188.58 o 
  -3  17   1     4647.08     4527.97    185.47 o 
  -1  17   1      653.87      746.82     84.36 o 
   1  17   1      516.26      649.11    115.86 o 
   3  17   1     5539.72     6137.30    240.98 o 
   5  17   1     2181.55     2231.30    143.13 o 
 -24   0   2      136.58      155.66     57.70 o 
 -22   0   2     6608.43     7085.91    525.72 o 
 -20   0   2    10315.83    10275.29    440.53 o 
 -18   0   2      681.67      650.30     74.91 o 
 -16   0   2     3398.05     3423.44    145.97 o 
 -14   0   2    81700.09    79700.75   1592.58 o 
 -12   0   2    40434.29    41616.08    857.24 o 
 -10   0   2     7763.43     7308.15    184.67 o 
  -8   0   2    31497.00    29145.25    598.16 o 
  -6   0   2    76360.30    75528.05   1198.10 o 
  -4   0   2     7839.27     7934.92    143.65 o 
  -2   0   2    30097.76    25903.19    665.08 o 
   2   0   2   114357.77   104186.27   2681.50 o 
   4   0   2    62479.51    63254.00    624.76 o 
   6   0   2    10897.72     9611.87    112.25 o 
   8   0   2    42959.95    42261.29    574.58 o 
  10   0   2     5019.29     4872.12     77.79 o 
  12   0   2   101095.92    96654.47   1358.53 o 
  14   0   2    26697.69    25908.61    465.38 o 
  16   0   2     5701.70     5506.65    293.87 o 
  18   0   2    11519.50    11343.58    251.02 o 
  20   0   2    10888.39    10854.91    343.13 o 
  22   0   2     4070.91     4312.40    262.52 o 
  24   0   2       19.59       71.68     50.06 o 
 -23   1   2     1368.44     1558.55     80.17 o 
 -21   1   2      542.32      541.55     53.61 o 
 -19   1   2      181.23      197.61     47.55 o 
 -17   1   2     9277.80     9060.27    184.63 o 
 -15   1   2    18245.65    18025.42    233.86 o 
 -13   1   2     5203.23     5438.45     86.36 o 
 -11   1   2    46581.23    46469.79    543.73 o 
  -9   1   2    55148.86    55431.96    585.06 o 
  -7   1   2     1291.26     1645.64     30.96 o 
  -5   1   2     2060.17     1909.53     49.78 o 
  -3   1   2    75326.38    76385.98    624.33 o 
  -1   1   2    34378.77    35267.05    586.46 o 
   1   1   2     1767.78     1897.24     35.23 o 
   3   1   2    29854.52    31663.70    236.30 o 
   5   1   2    44492.94    44434.32    329.40 o 
   7   1   2       13.64       10.11      7.32 o 
   9   1   2    24489.82    23359.93    286.94 o 
  11   1   2    41120.16    40914.22    368.93 o 
  13   1   2      315.82      380.31     26.91 o 
  15   1   2    11475.75    10785.46    150.62 o 
  17   1   2    21774.69    21371.38    318.54 o 
  19   1   2      808.24      843.62     46.00 o 
  21   1   2       20.98       25.76     29.16 o 
  23   1   2     5936.65     6368.68    157.86 o 
 -22   2   2     1278.60     1385.00     65.18 o 
 -20   2   2     1765.45     1806.72     96.75 o 
 -18   2   2       79.67      115.21     36.71 o 
 -16   2   2     1860.29     1824.48     57.85 o 
 -14   2   2      311.76      351.09     19.69 o 
 -12   2   2      878.15      891.86     30.75 o 
 -10   2   2      217.33      313.70     17.28 o 
  -8   2   2    10575.51    10369.38    125.36 o 
  -6   2   2    20900.11    22452.57    217.95 o 
  -4   2   2    32423.03    34200.52    297.15 o 
  -2   2   2    54172.38    57305.33    495.11 o 
   0   2   2     5181.78     5760.39     57.61 o 
   2   2   2    17513.12    17508.25    143.89 o 
   4   2   2     1485.72     1492.65     29.60 o 
   6   2   2     2245.59     2232.70     29.79 o 
   8   2   2     2095.64     2449.09     46.44 o 
  10   2   2      273.48      294.73     18.98 o 
  12   2   2      915.35      901.51     34.41 o 
  14   2   2     4269.01     4109.50     76.49 o 
  16   2   2     2806.43     2621.68     63.34 o 
  18   2   2     4620.38     4448.71     95.56 o 
  20   2   2      157.79      164.66     34.24 o 
  22   2   2      275.42      216.15     39.55 o 
 -23   3   2     8467.42     9282.78    237.49 o 
 -21   3   2     1703.57     1736.66     75.81 o 
 -19   3   2     1952.21     1978.65     84.13 o 
 -17   3   2    34177.96    32540.87    518.17 o 
 -15   3   2      237.05      224.00     18.07 o 
 -13   3   2      188.38      172.40     18.12 o 
 -11   3   2    20378.93    19482.52    244.80 o 
  -9   3   2    38930.31    37674.31    487.59 o 
  -7   3   2     9463.45     9498.86    144.08 o 
  -5   3   2    51146.85    54440.03    492.56 o 
  -3   3   2   135761.42   139635.70   1238.42 o 
  -1   3   2    32337.26    34560.63    300.05 o 
   1   3   2    21354.48    22853.10    249.36 o 
   3   3   2     6116.62     5991.29     55.27 o 
   5   3   2    71943.35    72784.91    592.53 o 
   7   3   2     5217.07     5569.05     69.49 o 
   9   3   2    53468.30    53161.28    494.32 o 
  11   3   2     1680.40     1458.37     36.98 o 
  13   3   2     2165.60     2089.23     51.50 o 
  15   3   2    19080.22    18236.05    226.27 o 
  17   3   2     7160.51     7146.02    116.15 o 
  19   3   2     5495.10     5772.20    114.95 o 
  21   3   2        4.29       32.27     31.67 o 
  23   3   2     5929.30     6335.72    160.91 o 
 -22   4   2     1789.30     1896.23     94.20 o 
 -20   4   2    11267.11    11751.63    231.76 o 
 -18   4   2     1221.96     1185.70     65.09 o 
 -16   4   2    11822.23    11205.85    221.37 o 
 -14   4   2    22316.37    21966.23    277.86 o 
 -12   4   2    29779.23    29024.86    351.30 o 
 -10   4   2      478.84      483.66     23.24 o 
  -8   4   2    31046.78    29411.10    326.65 o 
  -6   4   2   115764.05   118430.22   1459.63 o 
  -4   4   2     1347.24     1386.76     42.79 o 
  -2   4   2     7697.32     7143.82     73.15 o 
   0   4   2    53460.92    52924.97    528.84 o 
   2   4   2    23506.94    24018.24    212.86 o 
   4   4   2    28061.92    27755.24    227.51 o 
   6   4   2   101529.38   104511.34    847.73 o 
   8   4   2    68102.56    69633.30    678.78 o 
  10   4   2     1899.79     1870.79     61.03 o 
  12   4   2    14620.34    14017.33    162.56 o 
  14   4   2    34776.45    32649.41    344.22 o 
  16   4   2     2648.68     2614.64     64.02 o 
  18   4   2     7908.96     7929.38    138.28 o 
  20   4   2    20283.71    20484.24    391.53 o 
  22   4   2     3151.04     3162.04     90.65 o 
 -23   5   2     3438.18     3963.64    139.55 o 
 -21   5   2       35.91       30.65     33.99 o 
 -19   5   2     3445.56     3726.83    114.52 o 
 -17   5   2     5803.99     5496.97    113.18 o 
 -15   5   2     4783.03     4840.08     89.69 o 
 -13   5   2      986.56      947.29     38.33 o 
 -11   5   2    25130.68    24257.61    299.32 o 
  -9   5   2    17653.19    17448.59    240.53 o 
  -7   5   2    13016.46    13513.42    261.06 o 
  -5   5   2    58176.66    60678.71    627.89 o 
  -3   5   2     2474.42     2347.79     35.35 o 
  -1   5   2      679.48      494.81     12.80 o 
   1   5   2     3554.56     4331.98     64.27 o 
   3   5   2    68303.33    70444.02    773.55 o 
   5   5   2    22720.38    25951.43    262.34 o 
   7   5   2      662.45      844.99     26.02 o 
   9   5   2    25527.83    26787.90    301.97 o 
  11   5   2    32011.76    31925.14    317.02 o 
  13   5   2       62.58      102.09     24.37 o 
  15   5   2     3927.48     3859.75     85.23 o 
  17   5   2     5319.31     5600.04     95.44 o 
  19   5   2     6353.74     6283.37    192.42 o 
  21   5   2     3220.34     3476.04     93.52 o 
 -22   6   2       23.00      -31.42     34.53 o 
 -20   6   2      222.14      229.61     43.03 o 
 -18   6   2     1094.43      950.40     51.84 o 
 -16   6   2       74.35       88.63     23.82 o 
 -14   6   2     2234.97     2328.86     60.72 o 
 -12   6   2     2262.27     2224.23     57.04 o 
 -10   6   2        0.44       14.08     31.57 o 
  -8   6   2     3404.06     3170.44     66.55 o 
  -6   6   2      427.75      349.08     19.00 o 
  -4   6   2      309.92      442.42     22.43 o 
  -2   6   2     2363.59     2723.66     49.51 o 
   0   6   2      427.55      703.72     23.55 o 
   2   6   2     2690.11     3059.16     67.35 o 
   4   6   2    30101.20    31957.32    319.43 o 
   6   6   2     1104.87     1338.44     33.91 o 
   8   6   2     1310.42     1579.00     40.08 o 
  10   6   2     5312.39     5380.69     85.24 o 
  12   6   2       61.20       93.80     20.08 o 
  14   6   2     3632.72     3119.84     60.06 o 
  16   6   2      175.93      169.24     24.38 o 
  18   6   2      371.08      321.63     32.61 o 
  20   6   2      175.94      164.48     37.09 o 
  22   6   2     1088.31     1164.46     61.55 o 
 -21   7   2      114.81      106.90     38.58 o 
 -19   7   2     2491.95     2612.03    108.21 o 
 -17   7   2     9830.91     9960.99    171.77 o 
 -15   7   2    11992.16    11174.81    168.32 o 
 -13   7   2      750.66      862.20     41.80 o 
 -11   7   2     8486.79     8152.17    127.60 o 
  -9   7   2    15623.91    15094.23    217.04 o 
  -7   7   2     1404.82     1372.40     45.16 o 
  -5   7   2    10761.24    10925.23    143.26 o 
  -3   7   2    34981.51    36543.70    491.98 o 
  -1   7   2     9489.19    10268.32    130.57 o 
   1   7   2     5330.61     5760.46    106.85 o 
   3   7   2    76873.06    79987.00    921.59 o 
   5   7   2    24570.11    25819.32    306.42 o 
   7   7   2     8827.17     8632.62    123.58 o 
   9   7   2     5894.34     6075.52     99.18 o 
  11   7   2    17174.03    16767.57    207.68 o 
  13   7   2      208.24      214.94     23.08 o 
  15   7   2     2329.52     2534.93     56.63 o 
  17   7   2     9259.84     8819.47    121.77 o 
  19   7   2     2573.00     2515.68     78.58 o 
  21   7   2     2881.95     3035.88     90.01 o 
 -20   8   2    10664.25    10620.20    223.57 o 
 -18   8   2     6342.11     6529.32    132.41 o 
 -16   8   2     8476.34     8229.14    153.79 o 
 -14   8   2    17957.24    17496.44    221.94 o 
 -12   8   2     7279.00     6876.57    117.20 o 
 -10   8   2       17.58       55.25     22.97 o 
  -8   8   2    33478.07    33064.06    420.69 o 
  -6   8   2    10939.95    10702.38    143.56 o 
  -4   8   2    17170.05    17380.06    280.64 o 
  -2   8   2    32528.41    32659.63    389.79 o 
   0   8   2   108053.46   108991.19   1324.63 o 
   2   8   2     2034.34     1925.19     43.37 o 
   4   8   2     3274.56     3643.82     70.84 o 
   6   8   2    59419.07    59826.95    685.78 o 
   8   8   2    23342.84    23102.32    384.24 o 
  10   8   2      843.48      804.13     37.09 o 
  12   8   2     7911.08     8080.90    119.93 o 
  14   8   2    20850.40    21171.99    231.59 o 
  16   8   2     1167.55     1061.24     40.52 o 
  18   8   2     5141.13     5223.59     95.38 o 
  20   8   2     7164.29     7220.47    156.00 o 
 -19   9   2     3822.36     3737.72    131.94 o 
 -17   9   2     7958.23     7945.66    157.97 o 
 -15   9   2     2652.46     2539.72     64.68 o 
 -13   9   2     5401.46     5192.04    138.40 o 
 -11   9   2     8157.03     7571.75    145.27 o 
  -9   9   2     2276.81     2349.91     51.08 o 
  -7   9   2     1521.30     1656.39     41.04 o 
  -5   9   2    11572.50    12074.39    207.95 o 
  -3   9   2    34065.99    35121.12    474.62 o 
  -1   9   2     3464.09     3067.70     59.01 o 
   1   9   2    10354.72    10527.70    149.45 o 
   3   9   2    17266.44    16630.36    233.87 o 
   5   9   2      546.27      497.16     33.66 o 
   7   9   2     3335.45     3144.45     70.64 o 
   9   9   2     4061.48     3914.26     84.38 o 
  11   9   2     8107.19     8463.99    132.79 o 
  13   9   2      377.82      370.19     29.97 o 
  15   9   2     1859.69     1866.10     54.89 o 
  17   9   2     4703.61     4631.11     93.87 o 
  19   9   2     2527.76     2683.86     82.70 o 
 -18  10   2      136.34      107.90     36.48 o 
 -16  10   2       28.33      -22.85     28.46 o 
 -14  10   2     1071.31      981.66     46.88 o 
 -12  10   2       94.09       85.27     29.44 o 
 -10  10   2      232.12      200.78     26.77 o 
  -8  10   2      693.27      615.67     50.67 o 
  -6  10   2        2.98       16.84     30.53 o 
  -4  10   2      190.08      245.34     43.98 o 
  -2  10   2       17.73       12.62     14.98 o 
   0  10   2     1611.71     1503.42     50.10 o 
   2  10   2      261.86      226.97     27.79 o 
   4  10   2      169.51      135.29     16.70 o 
   6  10   2      393.06      501.59     31.67 o 
   8  10   2      310.65      283.20     35.97 o 
  10  10   2      348.62      363.83     30.15 o 
  12  10   2      738.45      588.84     46.67 o 
  14  10   2     2328.42     2357.08     76.09 o 
  16  10   2      335.99      398.70     43.98 o 
  18  10   2     1372.00     1423.16     61.48 o 
 -17  11   2     3079.26     3002.25     93.73 o 
 -15  11   2     4368.87     4326.27    108.77 o 
 -13  11   2      167.92      162.12     30.95 o 
 -11  11   2     6790.97     6963.78    150.12 o 
  -9  11   2     4554.29     4754.43    131.86 o 
  -7  11   2     3766.67     3730.23     97.97 o 
  -5  11   2    27084.04    27325.58    386.78 o 
  -3  11   2    21092.82    20857.10    299.99 o 
  -1  11   2     2322.08     2439.47     69.18 o 
   1  11   2      386.17      338.56     28.08 o 
   3  11   2    19239.35    19403.21    314.36 o 
   5  11   2     2113.25     2173.98     56.91 o 
   7  11   2      518.55      389.25     37.04 o 
   9  11   2     6621.89     6888.60    148.43 o 
  11  11   2    14986.40    15581.88    277.31 o 
  13  11   2      403.36      343.01     53.36 o 
  15  11   2     3205.70     2931.94     82.89 o 
  17  11   2     6317.39     6287.54    170.96 o 
 -16  12   2     1545.35     1549.32    102.55 o 
 -14  12   2     8601.74     8706.65    153.94 o 
 -12  12   2     8312.64     8829.38    211.06 o 
 -10  12   2       78.26       32.85     31.85 o 
  -8  12   2    12179.52    12303.92    261.11 o 
  -6  12   2    26741.89    27038.32    421.87 o 
  -4  12   2      135.07      151.15     22.33 o 
  -2  12   2    13533.57    13544.95    325.29 o 
   0  12   2    16833.15    16570.91    324.82 o 
   2  12   2     5696.28     5596.25    109.99 o 
   4  12   2     2275.01     2348.93     72.85 o 
   6  12   2    21354.60    21394.34    350.45 o 
   8  12   2    23105.91    22680.94    373.59 o 
  10  12   2       62.28       56.22     30.77 o 
  12  12   2     9364.81     9615.61    196.69 o 
  14  12   2     6822.38     6829.23    144.65 o 
  16  12   2      389.42      458.65     43.28 o 
 -15  13   2        2.82       -0.53     35.96 o 
 -13  13   2      278.53      261.02     40.61 o 
 -11  13   2     3638.58     3777.92    124.76 o 
  -9  13   2     4510.80     4527.12    136.04 o 
  -7  13   2       49.35       70.36     28.77 o 
  -5  13   2     1945.17     1904.47     88.57 o 
  -3  13   2     3370.26     3234.48    131.87 o 
  -1  13   2       34.54       63.60     33.15 o 
   1  13   2    10007.14     9714.53    248.61 o 
   3  13   2     9064.21     9215.28    210.45 o 
   5  13   2     5336.77     5409.45    149.71 o 
   7  13   2      508.21      486.63     42.69 o 
   9  13   2     6118.17     6280.59    147.94 o 
  11  13   2      754.75      695.83     53.31 o 
  13  13   2     3521.11     3711.69    112.44 o 
  15  13   2      174.11      146.86     35.68 o 
 -14  14   2      108.05       97.25     49.61 o 
 -12  14   2      872.17      873.84     81.76 o 
 -10  14   2      286.04      197.92     54.60 o 
  -8  14   2      680.71      611.75     74.47 o 
  -6  14   2      683.45      559.71     97.62 o 
  -4  14   2      256.31      172.88     82.56 o 
  -2  14   2       31.95       -2.33     40.00 o 
   0  14   2      166.19      163.63     55.67 o 
   2  14   2     1286.35     1216.85     94.97 o 
   4  14   2        4.79        1.07     32.86 o 
   6  14   2      273.58      316.43     79.26 o 
   8  14   2        0.39       -4.52     35.95 o 
  10  14   2        5.28      -49.05     32.70 o 
  12  14   2       39.69       -9.66     36.89 o 
  14  14   2      756.60      888.82     72.88 o 
 -11  15   2     5846.48     6439.13    311.10 o 
  -9  15   2     5867.20     6258.49    300.38 o 
  -7  15   2      394.47      430.16     93.06 o 
  -5  15   2      319.21      305.33     58.75 o 
  -3  15   2     7856.66     8216.44    268.25 o 
  -1  15   2     1551.38     1683.53    112.51 o 
   1  15   2     5202.17     5308.02    226.94 o 
   3  15   2     7515.33     7813.24    265.48 o 
   5  15   2     2491.70     2512.79    139.52 o 
   7  15   2      230.11      288.23    110.62 o 
   9  15   2     2059.10     2177.37    137.43 o 
  11  15   2     4265.03     4298.61    190.26 o 
  -8  16   2     4135.74     4316.12    174.23 o 
  -6  16   2     8878.11     9092.86    271.37 o 
  -4  16   2      658.45      573.74     75.95 o 
  -2  16   2     1905.32     2061.91    130.90 o 
   0  16   2    11189.48    11888.51    356.35 o 
   2  16   2    11077.06    11279.43    345.77 o 
   4  16   2     1346.56     1340.82    107.49 o 
   6  16   2     3862.77     4274.96    218.04 o 
   8  16   2     2397.61     2226.98    143.90 o 
  -5  17   2      546.54      647.04     83.06 o 
  -3  17   2     2293.88     2151.86    132.63 o 
  -1  17   2      797.01      754.03    122.93 o 
   1  17   2     1255.97     1268.41    109.61 o 
   3  17   2     2068.16     2327.41    147.02 o 
   5  17   2     1331.02     1315.41    113.09 o 
 -23   1   3     3403.61     3496.51    121.58 o 
 -21   1   3     2470.81     2489.76     96.85 o 
 -19   1   3     6450.69     6221.83    176.42 o 
 -17   1   3    13314.62    13588.64    249.62 o 
 -15   1   3     3601.72     3498.41     97.72 o 
 -13   1   3     3289.67     3198.43     72.97 o 
 -11   1   3    16478.97    15344.90    223.47 o 
  -9   1   3      756.69      972.44     30.37 o 
  -7   1   3     1696.12     1752.53     29.86 o 
  -5   1   3    20671.81    21702.94    240.46 o 
  -3   1   3   223319.27   222388.97   1806.72 o 
  -1   1   3      144.91      190.46     11.79 o 
   1   1   3    31620.06    31365.41    251.41 o 
   3   1   3    22206.57    21933.36    204.53 o 
   5   1   3     9693.95     9629.65     82.84 o 
   7   1   3     4997.20     4863.84     86.08 o 
   9   1   3     4879.71     4008.51     63.45 o 
  11   1   3    44637.42    42980.10    440.61 o 
  13   1   3      668.81      688.46     29.98 o 
  15   1   3    34159.80    32301.42    373.16 o 
  17   1   3     8835.17     8548.03    157.85 o 
  19   1   3     6271.88     6128.09    117.07 o 
  21   1   3     2300.66     2460.76     75.88 o 
  23   1   3     4428.96     4555.02    110.09 o 
 -22   2   3     2266.82     2381.98    109.79 o 
 -20   2   3    13966.88    13755.88    257.84 o 
 -18   2   3    11546.21    10923.48    211.40 o 
 -16   2   3     3812.66     3692.95    102.41 o 
 -14   2   3    41800.62    40062.33    530.37 o 
 -12   2   3    37504.34    36863.77    433.26 o 
 -10   2   3        5.60       32.00     20.80 o 
  -8   2   3    44384.26    41299.18    474.17 o 
  -6   2   3   101548.29   103324.44    875.52 o 
  -4   2   3    35898.71    38743.14    326.48 o 
  -2   2   3     3105.91     3802.76     42.70 o 
   0   2   3   146670.02   150491.09   1314.84 o 
   2   2   3   125350.01   124380.52   1031.43 o 
   4   2   3    10061.97    10527.60     98.94 o 
   6   2   3    90951.59    92468.08    674.36 o 
   8   2   3   114451.58   116900.17    916.00 o 
  10   2   3     3181.31     3071.10     48.58 o 
  12   2   3    33295.63    32224.92    335.47 o 
  14   2   3    35499.08    34900.37    391.14 o 
  16   2   3    20048.72    19229.41    238.06 o 
  18   2   3     4081.79     4373.33     93.51 o 
  20   2   3    10163.37    10139.65    166.72 o 
  22   2   3     7651.51     8202.26    190.51 o 
 -23   3   3     1439.28     1576.24     78.07 o 
 -21   3   3      173.27      227.82     46.54 o 
 -19   3   3     6478.89     6415.47    152.39 o 
 -17   3   3    21850.11    21688.52    352.97 o 
 -15   3   3     1784.70     1919.58     75.03 o 
 -13   3   3     8610.03     8505.25    110.25 o 
 -11   3   3    30409.66    30051.46    336.64 o 
  -9   3   3    20803.81    19991.71    228.83 o 
  -7   3   3     2002.37     2239.44     39.63 o 
  -5   3   3     2346.93     2115.44     29.79 o 
  -3   3   3     1044.55     1442.52     25.59 o 
  -1   3   3     3760.77     4358.56     55.17 o 
   1   3   3    34962.41    35399.01    304.66 o 
   3   3   3    61597.35    62412.96    563.95 o 
   5   3   3    31311.97    34565.68    257.93 o 
   7   3   3     3979.09     3877.74     50.86 o 
   9   3   3    45699.32    45512.04    404.91 o 
  11   3   3    13361.26    13290.03    152.15 o 
  13   3   3       40.50       33.02     20.94 o 
  15   3   3      668.28      565.52     33.04 o 
  17   3   3     7444.86     7109.03    114.76 o 
  19   3   3     2884.14     2835.54     77.12 o 
  21   3   3      724.84      811.58     49.09 o 
  23   3   3     5813.75     6133.76    149.37 o 
 -22   4   3       47.87      113.00     45.25 o 
 -20   4   3     2070.58     2148.11     91.55 o 
 -18   4   3     2009.46     1879.55     81.06 o 
 -16   4   3      151.34      198.57     28.01 o 
 -14   4   3     2152.71     2079.86     51.06 o 
 -12   4   3        0.11       15.60     13.83 o 
 -10   4   3     5746.54     6034.44     87.18 o 
  -8   4   3    10276.44    10872.78    135.35 o 
  -6   4   3      421.52      575.52     21.88 o 
  -4   4   3     1112.68     1374.87     25.28 o 
  -2   4   3     1049.98     1043.20     27.17 o 
   0   4   3    43984.29    43335.95    395.82 o 
   2   4   3     7331.83     7964.46     80.56 o 
   4   4   3     2788.12     3134.35     38.03 o 
   6   4   3      127.85      101.16     15.11 o 
   8   4   3    11207.74    11657.30    130.84 o 
  10   4   3     3342.37     3634.69     59.05 o 
  12   4   3      643.42      612.90     33.53 o 
  14   4   3        6.80       -3.51     22.24 o 
  16   4   3      150.36      165.18     26.93 o 
  18   4   3     3105.97     3147.37     88.54 o 
  20   4   3      686.15      717.54     46.81 o 
  22   4   3       14.80        2.12     32.84 o 
 -23   5   3     8383.92     9075.78    293.34 o 
 -21   5   3      161.83      156.25     46.57 o 
 -19   5   3     8668.43     8150.46    180.91 o 
 -17   5   3     8364.20     7639.86    139.86 o 
 -15   5   3     3395.49     3487.40     72.25 o 
 -13   5   3      363.37      326.91     31.29 o 
 -11   5   3    18424.12    18798.19    239.46 o 
  -9   5   3    32909.45    33479.37    396.65 o 
  -7   5   3     9684.89    11200.40    199.20 o 
  -5   5   3    35320.55    38530.85    400.81 o 
  -3   5   3    37198.59    37439.05    430.36 o 
  -1   5   3     1340.10     1438.03     27.69 o 
   1   5   3    35454.45    38802.76    388.24 o 
   3   5   3    62426.25    67318.01    581.82 o 
   5   5   3    16176.49    17436.15    175.18 o 
   7   5   3    14959.42    14953.77    159.90 o 
   9   5   3     9404.43     9648.79    136.37 o 
  11   5   3     7916.83     7312.94     98.42 o 
  13   5   3      740.35      704.11     31.29 o 
  15   5   3    11469.52    11474.54    146.53 o 
  17   5   3    11074.54    10668.08    155.32 o 
  19   5   3      793.40      741.89     43.39 o 
  21   5   3     7544.03     7854.73    170.56 o 
 -22   6   3     5730.45     6123.46    147.94 o 
 -20   6   3    14085.20    13930.64    280.12 o 
 -18   6   3      520.06      541.90     54.50 o 
 -16   6   3     2430.87     2629.44    142.71 o 
 -14   6   3    22365.12    21786.36    318.60 o 
 -12   6   3    28941.91    27425.51    339.44 o 
 -10   6   3       61.26      107.09     19.85 o 
  -8   6   3    44050.64    45548.83    504.45 o 
  -6   6   3    76321.40    78803.20    916.78 o 
  -4   6   3     9214.38     8875.15    157.64 o 
  -2   6   3    50304.00    50351.65    571.54 o 
   0   6   3    40516.85    37638.21    426.64 o 
   2   6   3    39670.88    39435.66    398.57 o 
   4   6   3    10709.87    10448.57    115.52 o 
   6   6   3    65414.56    65451.84    765.36 o 
   8   6   3    22202.50    22186.14    254.87 o 
  10   6   3     2955.75     2736.60     57.98 o 
  12   6   3    13242.79    13119.39    151.19 o 
  14   6   3    28029.49    27139.60    282.48 o 
  16   6   3     1650.62     1631.07     46.90 o 
  18   6   3     3896.74     3957.75     81.57 o 
  20   6   3    17088.97    17253.70    235.54 o 
  22   6   3     5132.79     5426.95    230.93 o 
 -21   7   3      107.94      200.49     44.16 o 
 -19   7   3      660.29      663.38     61.16 o 
 -17   7   3    12360.81    11415.45    192.78 o 
 -15   7   3     4731.12     4628.87     93.01 o 
 -13   7   3     6607.23     6098.51    106.59 o 
 -11   7   3     7922.92     7803.67    124.65 o 
  -9   7   3    21119.88    20968.62    288.04 o 
  -7   7   3    11121.09    11189.39    192.96 o 
  -5   7   3    25110.75    24731.49    327.22 o 
  -3   7   3    29594.34    30529.34    486.83 o 
  -1   7   3    23437.34    23856.30    277.94 o 
   1   7   3    14480.55    14322.74    202.35 o 
   3   7   3    16965.21    17645.60    230.06 o 
   5   7   3     2860.55     2842.90     51.81 o 
   7   7   3     2142.39     2018.45     52.27 o 
   9   7   3    35088.08    34755.98    421.31 o 
  11   7   3     1440.21     1660.99     49.23 o 
  13   7   3      155.84      149.14     22.59 o 
  15   7   3     2867.27     2773.68     59.28 o 
  17   7   3    14252.19    14435.57    174.89 o 
  19   7   3      990.78      982.60     49.53 o 
  21   7   3        5.24      -25.92     36.93 o 
 -20   8   3       77.32       89.87     42.58 o 
 -18   8   3        0.41      -34.12     33.76 o 
 -16   8   3      584.39      555.85     44.08 o 
 -14   8   3       75.27       72.17     24.81 o 
 -12   8   3     1145.55     1062.55     43.55 o 
 -10   8   3      197.26      170.82     28.23 o 
  -8   8   3      509.17      378.12     31.27 o 
  -6   8   3     4920.16     4655.78     84.46 o 
  -4   8   3      986.58      870.14     37.59 o 
  -2   8   3      576.58      538.80     44.49 o 
   0   8   3      101.85      289.00     51.25 o 
   2   8   3      244.02      197.80     16.97 o 
   4   8   3      727.91      926.20     91.27 o 
   6   8   3        0.31       58.65     20.83 o 
   8   8   3      545.51      552.01     29.21 o 
  10   8   3      321.12      289.31     30.87 o 
  12   8   3       19.35       14.54     22.08 o 
  14   8   3       90.55       32.55     21.08 o 
  16   8   3      307.47      253.09     27.78 o 
  18   8   3        0.35      -33.38     22.25 o 
  20   8   3       64.32      124.61     36.12 o 
 -19   9   3      600.43      700.97     57.53 o 
 -17   9   3     9287.94     9247.31    172.26 o 
 -15   9   3     3315.47     3331.66     90.76 o 
 -13   9   3     1829.01     1788.83     62.52 o 
 -11   9   3     8066.87     7978.01    143.41 o 
  -9   9   3     7062.73     7083.02    163.63 o 
  -7   9   3     6859.22     6477.94    124.55 o 
  -5   9   3    31375.81    32911.47    512.89 o 
  -3   9   3    16634.04    16995.24    272.55 o 
  -1   9   3    14391.44    14596.58    196.63 o 
   1   9   3    26931.49    26521.03    390.82 o 
   3   9   3    14312.25    14792.94    245.33 o 
   5   9   3     2849.54     2812.02     61.77 o 
   7   9   3       79.95       92.16     18.51 o 
   9   9   3    15473.59    15739.42    237.60 o 
  11   9   3     3114.74     3168.67     80.49 o 
  13   9   3      236.45      182.12     26.96 o 
  15   9   3     8514.63     8646.55    130.71 o 
  17   9   3    11253.51    11051.24    193.71 o 
  19   9   3        7.02       -2.00     27.54 o 
 -18  10   3     2918.97     2969.73    109.93 o 
 -16  10   3     1551.94     1480.50     85.17 o 
 -14  10   3    15210.95    15185.29    241.59 o 
 -12  10   3    13577.46    13198.01    213.29 o 
 -10  10   3     2061.14     1996.28    145.61 o 
  -8  10   3     4091.04     4258.63    153.59 o 
  -6  10   3    38011.56    39329.57    847.84 o 
  -4  10   3     9441.57     9615.80    163.92 o 
  -2  10   3    27326.70    27102.52    401.09 o 
   0  10   3    51737.48    50347.02    711.98 o 
   2  10   3     6807.62     6657.84    158.27 o 
   4  10   3     6686.84     6773.23    136.42 o 
   6  10   3    19884.62    19658.74    278.39 o 
   8  10   3    14206.49    14123.23    207.07 o 
  10  10   3     6769.79     6796.26    149.09 o 
  12  10   3    18286.92    17802.17    310.41 o 
  14  10   3    23369.01    22433.75    453.37 o 
  16  10   3       79.95       63.19     28.57 o 
  18  10   3     2706.10     2392.98     83.86 o 
 -17  11   3     2899.79     2950.72     98.62 o 
 -15  11   3     2295.68     2164.32     77.04 o 
 -13  11   3      921.87     1025.76     53.62 o 
 -11  11   3    12909.05    12849.35    268.75 o 
  -9  11   3     4552.65     4430.19    267.42 o 
  -7  11   3      721.96      628.45     76.29 o 
  -5  11   3    12746.98    12208.63    323.09 o 
  -3  11   3    18955.16    18584.71    355.72 o 
  -1  11   3     3041.99     2970.98     70.59 o 
   1  11   3     9622.49     9191.89    160.35 o 
   3  11   3    16216.78    15825.06    265.97 o 
   5  11   3     3590.40     3451.19     92.28 o 
   7  11   3     2283.34     2091.87     74.17 o 
   9  11   3     2727.07     2712.40     88.07 o 
  11  11   3     8395.95     8487.13    178.27 o 
  13  11   3     1736.36     1538.76     74.29 o 
  15  11   3     5722.84     5962.08    123.67 o 
  17  11   3     3038.11     3091.11    112.08 o 
 -16  12   3      641.93      624.00     51.75 o 
 -14  12   3       20.47       34.96     33.74 o 
 -12  12   3     1367.02     1627.12     73.65 o 
 -10  12   3        0.21       -5.13     30.14 o 
  -8  12   3      322.97      277.43     40.48 o 
  -6  12   3      453.20      499.81     59.91 o 
  -4  12   3     2230.65     2317.54     85.59 o 
  -2  12   3      125.28      150.47     60.20 o 
   0  12   3     5827.82     5734.34    149.71 o 
   2  12   3     3498.85     3262.09     80.89 o 
   4  12   3      740.12      646.37     42.63 o 
   6  12   3      377.91      319.21     38.71 o 
   8  12   3       30.69      -11.85     30.84 o 
  10  12   3      376.39      358.15     43.06 o 
  12  12   3     2047.93     2066.82     83.27 o 
  14  12   3       35.97       15.23     31.11 o 
  16  12   3      113.45      115.64     34.98 o 
 -15  13   3     1346.75     1279.82     73.47 o 
 -13  13   3      584.87      800.99    108.76 o 
 -11  13   3     3491.37     3836.37    209.83 o 
  -9  13   3     9404.48     9453.09    257.04 o 
  -7  13   3        1.66      -13.98     34.90 o 
  -5  13   3     5840.22     5685.42    153.00 o 
  -3  13   3     6460.65     6546.27    195.18 o 
  -1  13   3       69.86       67.38     33.46 o 
   1  13   3     2126.21     2223.67     90.57 o 
   3  13   3    11736.16    11741.54    295.97 o 
   5  13   3     8002.00     8111.94    197.74 o 
   7  13   3        1.88        3.14     29.01 o 
   9  13   3    12658.54    12693.04    240.38 o 
  11  13   3     4328.38     4475.32    123.55 o 
  13  13   3      358.60      444.99     48.98 o 
  15  13   3     2954.78     3074.00    118.89 o 
 -14  14   3     2784.59     2592.31    148.33 o 
 -12  14   3     4645.05     4893.36    171.66 o 
 -10  14   3      289.85      338.65     57.95 o 
  -8  14   3    14805.16    15156.48    368.96 o 
  -6  14   3     9043.47     9070.48    353.29 o 
  -4  14   3       38.81       55.62     43.50 o 
  -2  14   3     3986.32     3879.25    165.39 o 
   0  14   3    10727.76    11031.51    246.85 o 
   2  14   3    12601.52    12267.15    285.97 o 
   4  14   3       84.13       48.21     36.26 o 
   6  14   3    10948.22    11325.71    257.76 o 
   8  14   3    14933.21    15409.34    329.87 o 
  10  14   3      429.79      390.27     53.58 o 
  12  14   3     5059.50     5242.62    163.34 o 
  14  14   3     3103.39     3636.92    137.34 o 
 -11  15   3     7826.52     8365.66    248.28 o 
  -9  15   3     2976.59     3063.83    139.38 o 
  -7  15   3      118.99       90.53     50.40 o 
  -5  15   3     3564.97     3688.27    211.66 o 
  -3  15   3     3589.73     3596.77    165.94 o 
  -1  15   3      349.33      229.87     59.72 o 
   1  15   3     1066.27     1404.55    105.80 o 
   3  15   3     6741.19     6897.38    244.74 o 
   5  15   3     4489.91     4490.12    191.26 o 
   7  15   3      606.75      573.68    104.69 o 
   9  15   3     1995.58     2044.13    134.24 o 
  11  15   3     3518.99     3592.31    175.18 o 
  -8  16   3        2.72      -61.50     60.10 o 
  -6  16   3      338.12      342.01     66.33 o 
  -4  16   3      768.95      761.78    111.53 o 
  -2  16   3      941.80      933.74     93.70 o 
   0  16   3      405.26      457.28    121.68 o 
   2  16   3        1.45      -40.41     51.91 o 
   4  16   3        2.56      -30.55     50.26 o 
   6  16   3      364.49      289.98     72.16 o 
   8  16   3      106.16       90.29     58.52 o 
  -3  17   3     3012.33     2865.82    203.22 o 
  -1  17   3       14.10      -24.82     48.94 o 
   1  17   3     1425.94     1291.83    119.86 o 
   3  17   3     2218.03     2195.41    145.90 o 
 -22   0   4     8188.01     7650.01    376.10 o 
 -20   0   4    16875.18    16705.79    433.95 o 
 -18   0   4     5175.78     5381.99    196.83 o 
 -16   0   4    11537.79    11541.19    308.36 o 
 -14   0   4     3094.31     2850.27    122.88 o 
 -12   0   4    20436.67    20920.38    467.29 o 
 -10   0   4    17515.08    16791.52    510.56 o 
  -8   0   4    25131.03    24370.00    600.65 o 
  -6   0   4    25685.82    26159.19    403.57 o 
  -4   0   4   162209.22   167009.42   2342.03 o 
  -2   0   4    71188.56    69830.95    758.93 o 
   0   0   4    32375.34    34122.21    374.65 o 
   2   0   4    48455.57    52093.68    600.83 o 
   4   0   4    19962.28    19537.03    255.36 o 
   6   0   4    68136.96    65760.30    753.58 o 
   8   0   4    11913.25    11689.36    242.48 o 
  10   0   4       13.18       -4.36     19.80 o 
  12   0   4    24651.34    23529.47    362.11 o 
  14   0   4    87035.06    83706.46   1189.66 o 
  16   0   4    10715.54    10785.45    201.65 o 
  18   0   4      392.83      416.35     49.78 o 
  20   0   4    12893.30    12542.67    352.09 o 
  22   0   4     5707.50     5774.85    167.63 o 
 -23   1   4     5306.77     5778.05    158.53 o 
 -21   1   4      622.52      729.50     62.08 o 
 -19   1   4     3576.56     3482.65    108.97 o 
 -17   1   4    17786.19    16850.60    341.52 o 
 -15   1   4     4497.41     4272.44    111.85 o 
 -13   1   4     4626.27     4268.27    105.87 o 
 -11   1   4    22363.10    21234.42    331.13 o 
  -9   1   4     6248.06     5909.84     94.54 o 
  -7   1   4        4.22       23.34     11.40 o 
  -5   1   4     3269.40     2847.77     36.53 o 
  -3   1   4    26184.18    27086.71    226.77 o 
  -1   1   4      610.65      799.93     21.79 o 
   1   1   4    50057.79    54440.16    509.42 o 
   3   1   4   119709.28   122283.48   1085.15 o 
   5   1   4      854.79      739.77     16.59 o 
   7   1   4      913.92     1283.48     22.78 o 
   9   1   4    16094.49    15084.08    148.00 o 
  11   1   4    16810.41    16564.94    174.17 o 
  13   1   4      308.84      314.47     23.99 o 
  15   1   4     2715.72     2683.43     58.70 o 
  17   1   4     6063.75     6091.46    118.08 o 
  19   1   4     1785.81     1710.97     60.52 o 
  21   1   4      643.12      648.06     45.94 o 
  23   1   4     3845.55     4044.73    137.16 o 
 -22   2   4     1655.06     1614.62     84.96 o 
 -20   2   4      103.05       78.59     40.87 o 
 -18   2   4        9.13       37.29     34.11 o 
 -16   2   4       15.26      -35.87     30.39 o 
 -14   2   4      657.82      712.11     37.85 o 
 -12   2   4        7.78       24.05     22.20 o 
 -10   2   4     1031.58     1159.39     33.06 o 
  -8   2   4      198.78      217.23     22.09 o 
  -6   2   4     1018.54     1031.69     23.05 o 
  -4   2   4     9825.33    10384.24     94.25 o 
  -2   2   4     1695.47     2058.54     27.80 o 
   0   2   4      991.79     1045.91     27.49 o 
   2   2   4    12941.30    13814.64    116.58 o 
   4   2   4    19974.53    20192.84    177.45 o 
   6   2   4     4330.47     3816.04     40.46 o 
   8   2   4     3159.06     3747.02     57.26 o 
  10   2   4      198.01      157.91     15.89 o 
  12   2   4       28.14       56.70     19.46 o 
  14   2   4     4176.92     4050.45     70.55 o 
  16   2   4       23.92        7.26     21.87 o 
  18   2   4       57.42       47.28     25.40 o 
  20   2   4       29.48       40.17     29.88 o 
  22   2   4       27.15       10.56     32.73 o 
 -23   3   4     5424.41     5811.44    160.99 o 
 -21   3   4        4.36       13.95     39.72 o 
 -19   3   4     4424.44     4732.62    128.77 o 
 -17   3   4     8201.98     7800.93    166.59 o 
 -15   3   4    19165.99    18394.40    303.55 o 
 -13   3   4    10340.17     9965.84    174.17 o 
 -11   3   4    12762.22    12472.06    166.61 o 
  -9   3   4    33364.30    33115.73    355.66 o 
  -7   3   4     3519.57     3664.93     53.45 o 
  -5   3   4   132821.97   136572.86   1167.84 o 
  -3   3   4      131.90      253.50     44.13 o 
  -1   3   4    17832.95    17612.45    159.08 o 
   1   3   4    25838.80    26015.47    235.28 o 
   3   3   4    34751.72    35763.71    301.30 o 
   5   3   4    17763.69    18398.49    143.39 o 
   7   3   4      267.20      307.97     18.56 o 
   9   3   4    35170.23    34815.12    314.72 o 
  11   3   4    12307.21    12045.14    147.92 o 
  13   3   4     2044.91     2080.06     51.70 o 
  15   3   4     1183.61     1168.38     49.93 o 
  17   3   4    15244.62    14930.83    196.44 o 
  19   3   4     1199.63     1302.61     50.87 o 
  21   3   4     3557.83     3726.60     93.51 o 
  23   3   4     3052.72     3360.91    107.03 o 
 -22   4   4     4715.38     4744.28    140.59 o 
 -20   4   4    18300.04    18228.47    323.45 o 
 -18   4   4     1303.55     1286.22     68.69 o 
 -16   4   4     3939.93     3967.67     88.72 o 
 -14   4   4    20065.69    19563.90    253.10 o 
 -12   4   4    21112.26    20755.27    253.51 o 
 -10   4   4     1170.60     1132.70     32.22 o 
  -8   4   4    37276.22    37572.50    418.10 o 
  -6   4   4    81333.33    81465.21    718.45 o 
  -4   4   4      295.91      343.92     21.33 o 
  -2   4   4    42468.93    42752.10    411.99 o 
   0   4   4   108411.31   113517.09    952.43 o 
   2   4   4    26232.77    27815.86    249.47 o 
   4   4   4     8384.75     8709.82    116.03 o 
   6   4   4    96019.81   100402.45    861.43 o 
   8   4   4    38590.05    39504.29    372.35 o 
  10   4   4      683.97      927.57     30.86 o 
  12   4   4    28791.77    27754.46    293.04 o 
  14   4   4    30037.70    29054.56    334.03 o 
  16   4   4     3205.58     2990.05     68.51 o 
  18   4   4    14390.20    14211.97    193.64 o 
  20   4   4    18601.56    18821.06    248.08 o 
  22   4   4     2229.79     2485.07    105.02 o 
 -21   5   4     1642.79     1708.92     86.43 o 
 -19   5   4     8909.09     8610.35    188.87 o 
 -17   5   4    11184.81    10659.03    178.19 o 
 -15   5   4     1317.66     1170.36     48.63 o 
 -13   5   4      439.33      423.69     32.49 o 
 -11   5   4    18961.40    17929.13    222.72 o 
  -9   5   4    20922.93    19539.98    262.36 o 
  -7   5   4     1576.98     1603.23     45.94 o 
  -5   5   4     4053.36     3889.09     78.91 o 
  -3   5   4    45116.09    44354.77    535.22 o 
  -1   5   4     1859.15     1820.95     31.19 o 
   1   5   4    52140.32    56626.83    692.43 o 
   3   5   4    24571.27    25671.22    233.92 o 
   5   5   4    33662.40    33802.89    339.86 o 
   7   5   4    20776.91    21567.34    237.31 o 
   9   5   4     5978.31     6227.51     88.90 o 
  11   5   4    14327.17    14494.25    167.47 o 
  13   5   4     8237.51     7943.24    108.75 o 
  15   5   4    12592.87    11908.48    162.85 o 
  17   5   4     7564.21     7156.58    118.11 o 
  19   5   4      708.08      769.66     43.12 o 
  21   5   4     1320.05     1445.85     71.25 o 
 -22   6   4      848.76      882.34     72.93 o 
 -20   6   4        0.53       31.32     41.93 o 
 -18   6   4      719.27      675.16     59.15 o 
 -16   6   4      497.77      459.82     37.24 o 
 -14   6   4      216.36      215.60     29.44 o 
 -12   6   4     1943.36     1869.55     59.56 o 
 -10   6   4        0.04        8.33     20.46 o 
  -8   6   4        0.09       12.95     14.60 o 
  -6   6   4      395.38      446.03     21.66 o 
  -4   6   4     7696.78     8108.10    132.04 o 
  -2   6   4    11162.79    12304.01    151.14 o 
   0   6   4        0.83      -11.23     13.94 o 
   2   6   4        1.79       23.22     15.54 o 
   4   6   4     1786.86     1943.61     34.49 o 
   6   6   4       52.61       46.64     13.45 o 
   8   6   4     1183.06     1104.14     47.67 o 
  10   6   4      454.62      434.19     46.65 o 
  12   6   4      115.87      107.28     21.70 o 
  14   6   4     1209.10     1271.90     42.47 o 
  16   6   4     5940.00     5685.86     89.81 o 
  18   6   4      389.47      385.12     34.00 o 
  20   6   4       41.88       10.82     30.57 o 
  22   6   4     1083.10     1139.19     70.10 o 
 -21   7   4     1028.29      993.36     73.19 o 
 -19   7   4     2716.48     2547.53    120.16 o 
 -17   7   4    12882.53    12227.19    202.48 o 
 -15   7   4     4744.99     4653.22    103.41 o 
 -13   7   4      942.43      996.73     46.43 o 
 -11   7   4    27348.14    26771.42    360.42 o 
  -9   7   4    30706.05    29515.75    402.89 o 
  -7   7   4       61.79      172.33     47.80 o 
  -5   7   4    24073.72    25008.55    320.66 o 
  -3   7   4    43237.85    44626.54    561.17 o 
  -1   7   4       75.19       90.92     16.93 o 
   1   7   4    13692.70    14409.93    201.16 o 
   3   7   4    27869.03    29492.22    326.59 o 
   5   7   4    15694.16    15199.54    177.56 o 
   7   7   4     1524.25     1590.69     45.22 o 
   9   7   4    32622.67    32458.72    446.83 o 
  11   7   4     9075.47     8873.24    137.53 o 
  13   7   4      122.76       60.05     21.27 o 
  15   7   4    15069.72    15165.99    177.87 o 
  17   7   4     4846.68     4829.56     84.00 o 
  19   7   4      138.86      109.85     34.75 o 
  21   7   4      896.69      979.24     58.13 o 
 -20   8   4     4379.72     4401.19    121.11 o 
 -18   8   4     4168.08     4249.38    129.36 o 
 -16   8   4     1423.83     1368.08     60.14 o 
 -14   8   4    30656.13    31052.53    455.01 o 
 -12   8   4     9074.69     8512.10    148.87 o 
 -10   8   4      450.29      469.81     40.00 o 
  -8   8   4    33815.02    34324.20    567.64 o 
  -6   8   4    77731.92    78955.77    956.26 o 
  -4   8   4      453.06      491.35     29.02 o 
  -2   8   4    23881.81    23996.51    283.68 o 
   0   8   4    55426.54    53819.16    638.15 o 
   2   8   4    16784.78    16820.69    217.58 o 
   4   8   4    12523.17    12127.16    159.68 o 
   6   8   4     9399.21     9814.33    134.53 o 
   8   8   4    60085.07    59740.62    777.36 o 
  10   8   4     1153.11     1100.84     49.94 o 
  12   8   4    48958.94    48525.84    585.15 o 
  14   8   4    14621.67    14135.38    178.64 o 
  16   8   4     1473.90     1359.30     46.68 o 
  18   8   4     8378.25     8351.01    121.46 o 
  20   8   4     9164.77     9694.53    193.93 o 
 -19   9   4      933.85      966.19     72.91 o 
 -17   9   4     5891.36     5760.55    140.42 o 
 -15   9   4     1503.63     1470.08     62.40 o 
 -13   9   4      327.88      300.37     38.70 o 
 -11   9   4     7644.58     7723.01    155.16 o 
  -9   9   4     8259.72     8006.49    232.90 o 
  -7   9   4      843.48      955.40     72.35 o 
  -5   9   4    25967.44    26140.72    529.43 o 
  -3   9   4    41461.96    41393.32    497.69 o 
  -1   9   4     1338.20     1388.16     39.98 o 
   1   9   4     3915.41     3937.36     74.58 o 
   3   9   4     3144.61     3382.49     69.36 o 
   5   9   4     5271.19     5162.92     94.55 o 
   7   9   4       75.64      121.53     20.26 o 
   9   9   4    17446.11    16823.58    244.40 o 
  11   9   4    11807.35    11659.58    193.80 o 
  13   9   4      143.70       83.66     28.22 o 
  15   9   4    10993.57    11103.37    152.26 o 
  17   9   4     4489.83     4520.54     98.71 o 
  19   9   4     1403.81     1481.59     70.32 o 
 -18  10   4      365.87      296.54     63.32 o 
 -16  10   4      863.87      893.81     59.16 o 
 -14  10   4      120.59      140.14     30.26 o 
 -12  10   4      325.21      250.24     31.71 o 
 -10  10   4       70.03       43.78     38.39 o 
  -8  10   4      691.99      703.36     50.94 o 
  -6  10   4     1915.79     1822.27     67.71 o 
  -4  10   4       27.87       21.73     17.12 o 
  -2  10   4     2109.08     2125.89     86.77 o 
   0  10   4      138.77      177.29     41.33 o 
   2  10   4     2159.40     2080.66     65.38 o 
   4  10   4      218.19      207.60     31.48 o 
   6  10   4       38.18       22.73     28.40 o 
   8  10   4      586.15      696.55     42.74 o 
  10  10   4      664.07      651.97     37.90 o 
  12  10   4     3453.47     3469.67    105.21 o 
  14  10   4      198.94      251.78     39.16 o 
  16  10   4     1131.36     1140.39     77.88 o 
  18  10   4       18.75      -19.22     33.81 o 
 -17  11   4     6502.62     6777.20    163.07 o 
 -15  11   4     1820.34     1934.96     83.10 o 
 -13  11   4      101.48       71.83     36.98 o 
 -11  11   4    12470.29    12823.50    224.68 o 
  -9  11   4     3366.26     3631.02    173.57 o 
  -7  11   4     2125.11     2063.10    101.99 o 
  -5  11   4     2707.40     2561.38    157.50 o 
  -3  11   4    21476.97    20675.52    391.50 o 
  -1  11   4     2545.06     2434.17     90.45 o 
   1  11   4     2747.49     2553.57     71.62 o 
   3  11   4    10822.78    10875.93    190.55 o 
   5  11   4    17946.32    17529.54    296.50 o 
   7  11   4     5555.24     5573.99    129.45 o 
   9  11   4     2824.85     3264.45     99.12 o 
  11  11   4     2296.81     2390.97     86.99 o 
  13  11   4      280.61      341.95     45.67 o 
  15  11   4     4860.20     4973.80    112.57 o 
  17  11   4     2721.79     2912.31     89.47 o 
 -16  12   4     2701.81     3025.77    102.04 o 
 -14  12   4    13364.32    13201.35    250.50 o 
 -12  12   4     7051.68     7248.11    141.17 o 
 -10  12   4     2369.57     2325.76    105.10 o 
  -8  12   4    10759.45    11507.87    311.01 o 
  -6  12   4     9659.17     9124.37    208.97 o 
  -4  12   4     1220.78     1341.36     90.54 o 
  -2  12   4     6197.77     5914.49    154.87 o 
   0  12   4    18247.39    18169.34    357.79 o 
   2  12   4    10408.99    10403.85    184.06 o 
   4  12   4     2532.60     2256.66     94.02 o 
   6  12   4    23636.93    23117.80    380.08 o 
   8  12   4     7188.98     7089.84    157.33 o 
  10  12   4        9.99        1.88     32.02 o 
  12  12   4     5716.72     5825.01    168.22 o 
  14  12   4     6170.60     6304.28    158.05 o 
  16  12   4     1855.65     1936.60     75.36 o 
 -15  13   4      152.77       99.78     40.49 o 
 -13  13   4     1674.56     1581.75     77.20 o 
 -11  13   4     4145.24     4022.83    121.52 o 
  -9  13   4     8957.62     8993.68    405.52 o 
  -7  13   4       90.64      149.83     39.09 o 
  -5  13   4    12545.56    12466.02    268.58 o 
  -3  13   4     2944.65     2700.74    100.76 o 
  -1  13   4      888.81      845.61     59.24 o 
   1  13   4      552.56      525.89     52.20 o 
   3  13   4     8695.44     8503.35    205.68 o 
   5  13   4     1124.03     1000.12     67.84 o 
   7  13   4      115.20       90.02     34.14 o 
   9  13   4     6365.90     6308.08    149.67 o 
  11  13   4     6063.56     5955.68    148.00 o 
  13  13   4      364.80      331.46     48.02 o 
  15  13   4      815.14      627.32     52.88 o 
 -12  14   4       16.99       -5.90     35.25 o 
 -10  14   4       24.95       46.56     41.26 o 
  -8  14   4      194.01      158.79     60.67 o 
  -6  14   4        1.39      -13.35     42.79 o 
  -4  14   4       38.15        2.17     33.85 o 
  -2  14   4     1479.04     1380.20     78.94 o 
   0  14   4       48.69       35.03     37.64 o 
   2  14   4      212.96      197.42     44.99 o 
   4  14   4     1334.67     1253.32     77.80 o 
   6  14   4       16.65      -54.70     36.46 o 
   8  14   4       47.79       57.49     41.24 o 
  10  14   4      263.97      263.89     50.94 o 
  12  14   4        1.47      -57.46     38.30 o 
 -11  15   4     2970.24     3176.45    157.26 o 
  -9  15   4     3770.46     3993.93    157.83 o 
  -7  15   4      247.11      166.51     53.44 o 
  -5  15   4     1032.00     1182.91     96.44 o 
  -3  15   4     1177.20     1192.13     96.84 o 
  -1  15   4      652.67      833.32     86.16 o 
   1  15   4     3052.26     3249.41    161.62 o 
   3  15   4     8368.62     9008.43    292.85 o 
   5  15   4     1629.15     1738.02    123.77 o 
   7  15   4       37.10        3.73     49.27 o 
   9  15   4     3075.46     3622.72    251.91 o 
  11  15   4     3250.00     3563.15    178.31 o 
  -8  16   4     5123.58     5556.87    201.28 o 
  -6  16   4     2461.00     2158.09    166.73 o 
  -4  16   4     1461.79     1609.39    156.80 o 
  -2  16   4     3813.27     3756.12    321.48 o 
   0  16   4     9669.89     9666.37    350.90 o 
   2  16   4     4081.29     4133.74    189.60 o 
   4  16   4      295.04      218.05     91.23 o 
   6  16   4    11125.13    11375.55    356.76 o 
   8  16   4     1620.67     1530.47    140.84 o 
  -3  17   4     3694.72     3937.28    193.41 o 
  -1  17   4     2080.69     2282.09    146.28 o 
   1  17   4      689.90      680.15     89.54 o 
   3  17   4     4120.69     4050.11    197.53 o 
 -23   1   5     4277.34     4435.12    140.30 o 
 -21   1   5      929.24      859.42     65.22 o 
 -19   1   5     1051.09     1034.27     65.26 o 
 -17   1   5    18267.01    17874.38    360.06 o 
 -15   1   5     5165.31     5262.20    127.69 o 
 -13   1   5      662.46      584.14     44.95 o 
 -11   1   5    13623.67    13162.80    223.22 o 
  -9   1   5    44742.28    43965.97    616.46 o 
  -7   1   5     1030.72     1045.28     33.97 o 
  -5   1   5    30440.72    30771.51    256.02 o 
  -3   1   5    81540.57    81713.09    604.91 o 
  -1   1   5     4769.23     4773.74     45.92 o 
   1   1   5    85051.90    87335.84    696.58 o 
   3   1   5     6484.18     5836.87     56.77 o 
   5   1   5    40466.34    42072.69    344.72 o 
   7   1   5     1549.60     1717.20     36.40 o 
   9   1   5    60284.04    59965.76    563.80 o 
  11   1   5     6324.60     6511.96     88.42 o 
  13   1   5     1593.41     1691.73     43.78 o 
  15   1   5     8033.02     7697.56    118.62 o 
  17   1   5     3888.83     3637.04     70.51 o 
  19   1   5        8.95        5.65     24.73 o 
  21   1   5       45.78       44.88     30.72 o 
  23   1   5    10288.72    10759.57    240.21 o 
 -22   2   5     9852.85     9786.94    215.03 o 
 -20   2   5    17402.17    16738.36    302.51 o 
 -18   2   5     2166.26     1946.30     81.20 o 
 -16   2   5     5160.15     5022.64    125.31 o 
 -14   2   5    20663.90    19485.35    314.31 o 
 -12   2   5     8933.34     9116.55    139.86 o 
 -10   2   5     9419.30     9160.29    137.13 o 
  -8   2   5    59407.80    59032.73    743.79 o 
  -6   2   5    82718.15    82235.73    888.15 o 
  -4   2   5      181.62      189.73     13.86 o 
  -2   2   5   134330.56   138655.80   1041.58 o 
   0   2   5    36816.39    38419.70    308.97 o 
   2   2   5    40406.04    42299.83    325.10 o 
   4   2   5    13387.75    13885.67    122.38 o 
   6   2   5    61801.75    60276.16    505.88 o 
   8   2   5    21022.79    19845.22    185.47 o 
  10   2   5      458.17      438.89     27.00 o 
  12   2   5    61725.37    61365.76    603.24 o 
  14   2   5    18563.06    17698.56    202.12 o 
  16   2   5     2964.67     2976.17     68.71 o 
  18   2   5     2612.74     2728.37     67.21 o 
  20   2   5    22066.98    22500.22    283.16 o 
  22   2   5     2193.28     2178.04     84.66 o 
 -23   3   5     2493.23     2572.32    110.12 o 
 -21   3   5       25.92       18.45     40.90 o 
 -19   3   5     4435.21     4124.06    120.54 o 
 -17   3   5     7422.13     7403.57    163.34 o 
 -15   3   5     4565.78     4450.83     89.09 o 
 -13   3   5     4036.73     4049.98     82.67 o 
 -11   3   5    15710.49    15168.54    212.28 o 
  -9   3   5    11342.21    10708.23    142.37 o 
  -7   3   5     1034.95     1015.40     27.06 o 
  -5   3   5     7516.19     6736.92     82.15 o 
  -3   3   5    23233.50    21700.15    174.69 o 
  -1   3   5      599.70      765.57     18.70 o 
   1   3   5    49013.91    51592.14    456.43 o 
   3   3   5    52897.61    56303.70    497.28 o 
   5   3   5     9151.08     9838.48    101.11 o 
   7   3   5        3.31       17.50      9.50 o 
   9   3   5      383.87      319.80     16.16 o 
  11   3   5    22106.75    21593.67    218.32 o 
  13   3   5      637.70      652.43     31.50 o 
  15   3   5     7139.16     7009.36    108.73 o 
  17   3   5     6735.65     6599.65    109.04 o 
  19   3   5      909.34      886.86     43.82 o 
  21   3   5     2246.93     2304.20     77.70 o 
 -22   4   5       20.85       59.70     45.45 o 
 -20   4   5      105.03      106.90     43.57 o 
 -18   4   5      162.00      113.84     44.08 o 
 -16   4   5      507.01      475.19     33.14 o 
 -14   4   5     3368.65     3286.37     76.81 o 
 -12   4   5     1381.80     1287.66     43.22 o 
 -10   4   5     2738.89     2692.72     62.58 o 
  -8   4   5     2282.62     1901.89     56.87 o 
  -6   4   5    10009.80    10861.13    115.68 o 
  -4   4   5      993.79     1098.12     26.40 o 
  -2   4   5      415.58      351.29     16.79 o 
   0   4   5     2088.99     2377.55     35.17 o 
   2   4   5    19458.98    20230.04    255.13 o 
   4   4   5     7679.38     7684.92     83.06 o 
   6   4   5      225.57      191.99     24.48 o 
   8   4   5      255.19      289.82     16.36 o 
  10   4   5       85.12       93.40     15.92 o 
  12   4   5     8561.29     8342.07    109.51 o 
  14   4   5       44.28       68.26     26.06 o 
  16   4   5       37.88       10.02     22.89 o 
  18   4   5        2.47      -10.80     25.10 o 
  20   4   5     1193.24     1269.46     60.08 o 
  22   4   5      202.12      124.74     45.71 o 
 -21   5   5      901.16      981.88     71.60 o 
 -19   5   5     2253.29     2570.36     99.89 o 
 -17   5   5     8601.24     8493.13    181.58 o 
 -15   5   5     5743.82     5183.77    104.49 o 
 -13   5   5      456.01      481.73     24.83 o 
 -11   5   5    23648.62    23284.41    279.37 o 
  -9   5   5    42116.09    41682.93    458.37 o 
  -7   5   5     3863.74     4224.80     66.94 o 
  -5   5   5    16654.50    16364.29    216.80 o 
  -3   5   5     9355.15     8978.81    117.51 o 
  -1   5   5    17422.66    18196.21    201.25 o 
   1   5   5     6132.38     5835.09     71.78 o 
   3   5   5    45237.75    47981.42    420.14 o 
   5   5   5    21497.02    21574.45    207.57 o 
   7   5   5     1604.15     1658.15     35.08 o 
   9   5   5    44601.04    44403.38    475.78 o 
  11   5   5     8840.20     8660.89    119.77 o 
  13   5   5     3867.62     3792.84     68.11 o 
  15   5   5    11786.73    11990.03    163.90 o 
  17   5   5    12711.66    12682.41    176.14 o 
  19   5   5       35.82       -3.02     26.86 o 
  21   5   5     1037.61     1004.10     58.17 o 
 -22   6   5     4462.46     4761.09    146.85 o 
 -20   6   5     7970.41     7896.42    187.63 o 
 -18   6   5     4245.52     3832.94    118.93 o 
 -16   6   5     5854.61     5862.05    125.55 o 
 -14   6   5    23108.26    22509.79    290.56 o 
 -12   6   5    29563.45    28827.61    343.89 o 
 -10   6   5     2749.89     2573.80     95.54 o 
  -8   6   5    42575.82    41669.01    460.36 o 
  -6   6   5    10586.39    10498.05    143.06 o 
  -4   6   5       17.59       19.76     17.02 o 
  -2   6   5    12802.93    12997.57    148.47 o 
   0   6   5    92035.60    94078.16    971.50 o 
   2   6   5    48154.85    50041.69    540.08 o 
   4   6   5     5210.10     4962.31     62.78 o 
   6   6   5    73037.80    73818.23    758.27 o 
   8   6   5    48808.28    49034.51    564.51 o 
  10   6   5     3029.75     2990.15     70.37 o 
  12   6   5    10771.14    10542.27    142.64 o 
  14   6   5    31436.88    30257.70    325.86 o 
  16   6   5     2145.57     1948.18     58.09 o 
  18   6   5    15073.22    15156.79    205.94 o 
  20   6   5    14005.88    14361.35    227.66 o 
 -21   7   5      522.39      541.57     64.74 o 
 -19   7   5     2952.93     3004.08    109.42 o 
 -17   7   5     3352.13     3330.64    110.46 o 
 -15   7   5     4807.05     4407.66    100.32 o 
 -13   7   5     1264.67     1326.63     46.99 o 
 -11   7   5    17058.63    16640.90    215.18 o 
  -9   7   5     2110.89     2086.79     56.56 o 
  -7   7   5      368.31      292.01     24.91 o 
  -5   7   5    46432.86    48858.88    601.38 o 
  -3   7   5    15573.83    15618.24    176.02 o 
  -1   7   5     1154.72     1170.28     35.74 o 
   1   7   5      244.64      238.13     24.06 o 
   3   7   5    33105.89    33634.53    399.46 o 
   5   7   5     3702.06     4320.10     67.53 o 
   7   7   5      211.47      194.26     22.21 o 
   9   7   5    21668.97    21463.37    312.72 o 
  11   7   5    18037.61    18124.50    275.22 o 
  13   7   5      649.05      636.42     31.40 o 
  15   7   5     2700.86     2439.16     56.81 o 
  17   7   5     3738.71     3612.68     77.05 o 
  19   7   5     3539.57     3839.71     93.68 o 
  21   7   5     1364.15     1322.36     65.74 o 
 -20   8   5       41.91       86.01     46.85 o 
 -18   8   5      195.60      122.63     44.93 o 
 -16   8   5       11.08       15.23     28.38 o 
 -14   8   5      639.39      717.37     36.22 o 
 -12   8   5        8.57       -8.81     18.20 o 
 -10   8   5      953.70      991.09     44.61 o 
  -8   8   5        7.56       25.15     24.58 o 
  -6   8   5     4586.36     4917.30     87.42 o 
  -4   8   5     1396.55     1570.82     78.87 o 
  -2   8   5       52.20       80.25     18.02 o 
   0   8   5     4348.97     5010.94     79.95 o 
   2   8   5     2418.71     2415.89     88.09 o 
   4   8   5      531.95      453.26     25.50 o 
   6   8   5      706.31      705.25     28.27 o 
   8   8   5     3515.59     3667.33     72.32 o 
  10   8   5      510.25      582.70     41.30 o 
  12   8   5       35.17      -18.11     27.39 o 
  14   8   5       19.31       11.93     23.63 o 
  16   8   5      356.40      366.00     29.85 o 
  18   8   5     1231.68     1207.54     55.57 o 
  20   8   5     1128.52     1314.18     71.23 o 
 -19   9   5     2041.00     2113.25    112.69 o 
 -17   9   5     2771.50     2828.56    163.78 o 
 -15   9   5     5673.99     5967.79    126.31 o 
 -13   9   5     2960.65     3092.77     76.80 o 
 -11   9   5     7931.43     8182.86    192.19 o 
  -9   9   5     8648.89     8570.03    164.71 o 
  -7   9   5     4768.63     5173.15    118.61 o 
  -5   9   5     8568.33     8871.63    173.03 o 
  -3   9   5    21860.89    21607.45    293.99 o 
  -1   9   5     5703.35     5743.24     88.57 o 
   1   9   5      479.05      449.68     25.71 o 
   3   9   5    18614.13    18671.56    267.94 o 
   5   9   5     1667.62     1607.42     43.63 o 
   7   9   5     3415.30     3504.52     67.82 o 
   9   9   5     5223.31     5634.48    110.49 o 
  11   9   5    22830.40    23060.69    340.85 o 
  13   9   5       20.13        9.34     27.31 o 
  15   9   5     2772.56     2908.11     77.00 o 
  17   9   5     6655.63     6878.98    155.52 o 
  19   9   5     2048.49     2235.02     98.72 o 
 -18  10   5     2282.10     2210.97    159.66 o 
 -16  10   5     4066.72     4001.77    115.33 o 
 -14  10   5    20059.80    20159.74    334.38 o 
 -12  10   5     8410.46     8257.71    146.26 o 
 -10  10   5      371.04      386.03     44.77 o 
  -8  10   5    35211.99    35126.96    606.39 o 
  -6  10   5    20227.03    19837.46    460.53 o 
  -4  10   5     9155.20     8966.50    155.07 o 
  -2  10   5    10689.84    11261.05    267.67 o 
   0  10   5    43771.37    42978.85    553.75 o 
   2  10   5     2237.20     2112.61     55.49 o 
   4  10   5     2184.37     2175.42     74.18 o 
   6  10   5    31925.76    30961.52    415.54 o 
   8  10   5    13766.70    13612.42    207.15 o 
  10  10   5     1000.44     1018.46     47.84 o 
  12  10   5    20576.26    20432.57    354.19 o 
  14  10   5    22591.63    22202.75    346.41 o 
  16  10   5     1264.23     1201.02     58.33 o 
  18  10   5     5580.67     5820.64    128.60 o 
 -17  11   5     4604.58     4636.96    161.75 o 
 -15  11   5     4471.07     4292.04    121.61 o 
 -13  11   5     1366.43     1362.20     73.80 o 
 -11  11   5    14880.10    14907.64    241.32 o 
  -9  11   5     6258.08     6323.84    160.70 o 
  -7  11   5     4990.05     5296.35    173.77 o 
  -5  11   5     5654.97     5271.72    140.91 o 
  -3  11   5     8437.12     8171.98    190.29 o 
  -1  11   5     4500.64     4056.39     91.43 o 
   1  11   5     2945.41     3003.69    118.91 o 
   3  11   5    14898.85    14088.58    314.36 o 
   5  11   5    10125.95    10101.94    194.49 o 
   7  11   5     4291.10     4248.59    113.26 o 
   9  11   5    12138.91    11229.12    218.79 o 
  11  11   5     2287.70     2258.17     88.05 o 
  13  11   5       86.92       57.76     37.13 o 
  15  11   5     2149.32     1978.55     79.76 o 
  17  11   5     7315.16     7685.00    152.78 o 
 -16  12   5     1313.89     1364.00     75.41 o 
 -14  12   5     2243.82     2479.22     94.64 o 
 -12  12   5      477.59      431.54     40.47 o 
 -10  12   5       40.14       40.20     36.06 o 
  -8  12   5     1992.48     2155.87    111.27 o 
  -6  12   5     1348.13     1208.29     70.66 o 
  -4  12   5      376.44      324.31     43.66 o 
  -2  12   5     1440.19     1454.16     75.25 o 
   0  12   5      170.79      169.88     38.80 o 
   2  12   5     2715.51     2669.85     78.08 o 
   4  12   5     1271.46     1117.20     70.27 o 
   6  12   5        0.65       27.07     31.06 o 
   8  12   5      182.27      131.77     38.13 o 
  10  12   5     4802.77     4525.76    124.79 o 
  12  12   5        2.29      -32.56     32.99 o 
  14  12   5      523.91      612.79     56.85 o 
  16  12   5       19.86       31.12     33.71 o 
 -15  13   5      684.93      755.40     73.22 o 
 -13  13   5       10.03      -42.48     36.73 o 
 -11  13   5     4238.21     4449.21    134.54 o 
  -9  13   5     4317.27     4440.70    213.48 o 
  -7  13   5     1304.78     1357.21     81.36 o 
  -5  13   5     5991.26     5836.78    266.32 o 
  -3  13   5     7255.18     7384.35    268.43 o 
  -1  13   5       75.48       27.89     34.51 o 
   1  13   5     4255.09     4485.99    138.78 o 
   3  13   5    11217.34    11382.81    257.47 o 
   5  13   5     2773.59     2673.48    108.46 o 
   7  13   5      101.72       97.29     35.25 o 
   9  13   5     3884.61     4108.56    118.24 o 
  11  13   5     1717.02     1666.15     79.64 o 
  13  13   5       62.07       22.95     37.89 o 
  15  13   5     1203.04     1223.00     87.34 o 
 -12  14   5     3346.04     3120.66    126.67 o 
 -10  14   5        1.53       14.85     41.17 o 
  -8  14   5     4772.20     4814.42    169.14 o 
  -6  14   5    16839.14    17146.96    489.75 o 
  -4  14   5       95.69       97.49     41.55 o 
  -2  14   5    12747.33    12712.80    370.91 o 
   0  14   5     9718.93     9955.61    235.66 o 
   2  14   5     2568.80     2524.84    118.48 o 
   4  14   5     4849.69     4842.25    150.76 o 
   6  14   5     7918.40     7830.96    206.28 o 
   8  14   5     4547.37     4486.30    150.04 o 
  10  14   5      544.34      506.38     59.62 o 
  12  14   5     6251.05     6648.04    196.31 o 
 -11  15   5     3009.13     3071.99    120.91 o 
  -9  15   5     3052.46     2944.49    135.51 o 
  -7  15   5      610.28      698.34     79.93 o 
  -5  15   5     2587.87     2571.42    139.28 o 
  -3  15   5     5713.97     5706.40    216.19 o 
  -1  15   5      745.37      646.30     99.21 o 
   1  15   5     2087.65     1992.69    128.04 o 
   3  15   5     1173.81     1151.10    179.50 o 
   5  15   5     1504.71     1657.33     91.75 o 
   7  15   5      938.57     1004.21     75.12 o 
   9  15   5     4416.65     4573.14    155.33 o 
  -8  16   5       31.05       17.05    100.81 o 
  -6  16   5       34.30      -67.37     44.91 o 
  -4  16   5      358.19      460.17     74.67 o 
  -2  16   5      811.74      933.46     93.26 o 
   0  16   5     1759.24     1698.31    122.00 o 
   2  16   5       62.78       69.26     58.09 o 
   4  16   5      468.33      529.10     83.23 o 
   6  16   5      123.58      115.16     68.01 o 
  -1  17   5     2919.82     3110.72    301.18 o 
   1  17   5     2946.96     3140.63    173.27 o 
 -22   0   6     6756.50     6972.43    358.20 o 
 -20   0   6     6966.00     6911.94    342.12 o 
 -18   0   6     9398.23     9187.51    300.95 o 
 -16   0   6     9928.76     9479.44    273.19 o 
 -14   0   6    13881.93    13122.54    333.32 o 
 -12   0   6      405.77      417.52    125.90 o 
 -10   0   6      854.40      797.86     60.20 o 
  -8   0   6    73495.78    70616.18   1394.95 o 
  -6   0   6   122157.44   124981.07   2281.03 o 
  -4   0   6     2780.42     3050.33     60.55 o 
  -2   0   6    29253.13    31541.46    382.98 o 
   0   0   6   111008.37   112009.19   1121.19 o 
   2   0   6     8658.47     9745.47    150.98 o 
   4   0   6      170.22      308.12     35.33 o 
   6   0   6     5944.35     4505.92     82.18 o 
   8   0   6    60990.52    62145.19    876.03 o 
  10   0   6     4495.40     4108.55     90.99 o 
  12   0   6    39538.11    38990.51    790.85 o 
  14   0   6    28087.29    27978.26    601.92 o 
  16   0   6       65.50       89.74     30.63 o 
  18   0   6    10134.13    10429.62    203.20 o 
  20   0   6     6823.97     6859.41    174.97 o 
  22   0   6     1749.81     1793.39    128.93 o 
 -23   1   6     3027.91     3146.73    138.72 o 
 -21   1   6      402.89      375.83     53.70 o 
 -19   1   6     3145.00     2988.48    109.92 o 
 -17   1   6    14165.06    13761.98    296.06 o 
 -15   1   6     4798.89     4897.22    142.33 o 
 -13   1   6     5925.49     5978.67    153.34 o 
 -11   1   6    45921.51    45288.35    658.11 o 
  -9   1   6     4489.68     4274.90     80.69 o 
  -7   1   6      126.00      167.74     35.18 o 
  -5   1   6    42118.90    42561.09    482.49 o 
  -3   1   6    55199.00    56382.54    415.57 o 
  -1   1   6    11404.39    11503.76     96.68 o 
   1   1   6    67132.90    74365.38    592.83 o 
   3   1   6    51731.47    51236.54    631.58 o 
   5   1   6    14422.13    14509.02    176.58 o 
   7   1   6     2188.33     2450.96     36.36 o 
   9   1   6    15313.37    14261.62    159.98 o 
  11   1   6    23497.90    22119.12    259.21 o 
  13   1   6     1159.20     1083.27     39.96 o 
  15   1   6    26311.82    25878.84    298.67 o 
  17   1   6     5363.70     5281.97     87.35 o 
  19   1   6     1796.92     1738.28     57.44 o 
  21   1   6     3923.66     4161.27    130.02 o 
 -22   2   6       21.81       27.27     42.92 o 
 -20   2   6      230.00      347.48     64.89 o 
 -18   2   6       30.10       54.50     36.71 o 
 -16   2   6      177.42      136.09     36.81 o 
 -14   2   6       34.03       90.76     34.03 o 
 -12   2   6     1085.32     1039.63     35.40 o 
 -10   2   6     4579.52     4589.26    102.03 o 
  -8   2   6     2376.21     2337.94     46.77 o 
  -6   2   6      120.26      199.41     15.27 o 
  -4   2   6     3740.66     4286.60     77.01 o 
  -2   2   6     4401.44     4888.12     46.52 o 
   0   2   6      258.26      353.71     22.11 o 
   2   2   6      837.54     1469.83     22.60 o 
   4   2   6        1.74       15.31     11.66 o 
   6   2   6      553.93      814.89     35.27 o 
   8   2   6     4923.84     5199.05     59.69 o 
  10   2   6     4209.81     3875.22     55.10 o 
  12   2   6     1655.42     1679.30     41.41 o 
  14   2   6      362.17      315.37     24.89 o 
  16   2   6     4952.30     4564.47     78.29 o 
  18   2   6     1028.51      952.87     42.01 o 
  20   2   6      365.07      319.39     39.44 o 
  22   2   6      264.96      251.86     52.96 o 
 -23   3   6     3563.61     3514.04    127.46 o 
 -21   3   6     3001.11     3123.25    112.57 o 
 -19   3   6     5559.28     5495.55    143.20 o 
 -17   3   6     6885.25     6893.84    173.75 o 
 -15   3   6     4985.44     4974.93    124.10 o 
 -13   3   6     3061.90     2857.33     66.42 o 
 -11   3   6    33017.09    32265.09    414.79 o 
  -9   3   6    12695.00    12463.04    169.38 o 
  -7   3   6      180.22      178.34     14.15 o 
  -5   3   6     9082.71     8904.58    119.02 o 
  -3   3   6    72385.66    75032.55    590.97 o 
  -1   3   6     7490.05     8189.96     84.51 o 
   1   3   6      547.76      636.00     18.22 o 
   3   3   6   116865.15   120519.38   1019.97 o 
   5   3   6    32507.98    33083.73    365.31 o 
   7   3   6    26418.23    28723.42    278.74 o 
   9   3   6    24671.80    25345.91    247.49 o 
  11   3   6    31548.62    31158.23    320.20 o 
  13   3   6     1555.64     1483.54     42.17 o 
  15   3   6     4408.52     4273.51     74.02 o 
  17   3   6    14517.27    13660.91    182.51 o 
  19   3   6     6002.83     5883.51    124.63 o 
  21   3   6     4290.52     4495.77    108.20 o 
 -22   4   6     9597.15     9606.77    218.22 o 
 -20   4   6    10746.19    10854.50    226.16 o 
 -18   4   6      949.50      950.59     63.15 o 
 -16   4   6     3132.13     3209.20     99.60 o 
 -14   4   6    23580.21    23358.51    319.78 o 
 -12   4   6    24210.84    23566.17    349.80 o 
 -10   4   6      219.06      277.64     26.71 o 
  -8   4   6    43283.04    41922.07    458.28 o 
  -6   4   6     5223.64     4233.51     65.15 o 
  -4   4   6     1268.22     1670.04     31.86 o 
  -2   4   6    40995.00    42427.21    393.69 o 
   0   4   6    50343.65    53429.79    473.65 o 
   2   4   6    65186.23    70326.13    669.88 o 
   4   4   6    13301.14    14675.81    146.42 o 
   6   4   6    77373.55    78093.36    809.57 o 
   8   4   6    12899.20    11995.83    137.84 o 
  10   4   6       71.05       95.47     16.17 o 
  12   4   6     7859.53     7626.27     99.03 o 
  14   4   6     6532.17     6612.27    103.04 o 
  16   4   6     2996.89     2963.15     66.75 o 
  18   4   6    11502.36    11526.90    164.11 o 
  20   4   6    16815.22    16946.57    253.96 o 
  22   4   6     3497.21     3533.83    136.71 o 
 -21   5   6      309.49      241.68     51.03 o 
 -19   5   6     2494.68     2493.62    172.93 o 
 -17   5   6     5369.42     5526.38    140.47 o 
 -15   5   6     4830.51     4706.97     97.92 o 
 -13   5   6     3886.08     3862.21     84.83 o 
 -11   5   6    22784.55    21824.02    330.22 o 
  -9   5   6    43168.62    41855.08    461.19 o 
  -7   5   6    24749.24    24687.40    281.35 o 
  -5   5   6    45520.60    45810.70    489.35 o 
  -3   5   6     6139.12     5640.39     83.23 o 
  -1   5   6     9208.36     9392.22    107.82 o 
   1   5   6    11483.49    10566.54    123.68 o 
   3   5   6    67518.15    69155.23    743.96 o 
   5   5   6     8123.65     8854.32     96.31 o 
   7   5   6     2113.55     1784.40     36.92 o 
   9   5   6    34553.85    34198.26    379.99 o 
  11   5   6      649.96      856.55     29.03 o 
  13   5   6      863.64      939.20     37.98 o 
  15   5   6     1391.01     1433.10     48.03 o 
  17   5   6    22990.06    22261.76    275.00 o 
  19   5   6        8.51       -1.18     30.17 o 
  21   5   6      823.50      753.96     53.25 o 
 -20   6   6        9.46       52.63     44.67 o 
 -18   6   6      341.45      297.26     49.82 o 
 -16   6   6      100.60       69.89     26.05 o 
 -14   6   6      406.56      355.73     32.49 o 
 -12   6   6     1109.94     1003.48     36.52 o 
 -10   6   6     5731.57     5741.38    105.71 o 
  -8   6   6     6617.57     6412.35    116.85 o 
  -6   6   6       55.84       54.33     17.33 o 
  -4   6   6     1652.33     1825.94     66.42 o 
  -2   6   6       42.01       92.84     13.31 o 
   0   6   6    11052.54    10992.27    133.16 o 
   2   6   6     3540.96     4470.20     75.00 o 
   4   6   6       53.87       46.84     10.93 o 
   6   6   6     3811.16     3788.56     72.61 o 
   8   6   6     4791.62     5193.85     94.35 o 
  10   6   6      111.37       92.72     30.57 o 
  12   6   6        0.11       -1.98     19.35 o 
  14   6   6        9.00       37.39     21.48 o 
  16   6   6     1276.94     1124.66     45.51 o 
  18   6   6     1073.04     1188.92     55.89 o 
  20   6   6      453.67      414.09     44.67 o 
 -21   7   6     1717.28     1712.32     92.45 o 
 -19   7   6     2585.74     2589.35    119.20 o 
 -17   7   6    10572.53    10102.41    210.91 o 
 -15   7   6     1956.78     1890.05     65.39 o 
 -13   7   6     4011.78     3689.43    101.81 o 
 -11   7   6    21318.99    20897.13    351.11 o 
  -9   7   6    16403.08    15739.89    240.55 o 
  -7   7   6     3332.81     3330.42     82.10 o 
  -5   7   6    24859.20    25487.70    402.32 o 
  -3   7   6    24130.24    24403.38    290.73 o 
  -1   7   6    12533.29    13338.73    172.47 o 
   1   7   6    16364.48    15275.61    210.38 o 
   3   7   6    21016.54    20727.34    260.60 o 
   5   7   6     4847.57     4905.67    100.42 o 
   7   7   6      444.32      407.02     27.73 o 
   9   7   6    49063.03    47602.17    642.24 o 
  11   7   6    20711.63    20703.04    337.72 o 
  13   7   6        9.50        2.23     27.53 o 
  15   7   6     7584.20     7619.59    108.33 o 
  17   7   6     8965.42     9398.91    153.24 o 
  19   7   6     2348.38     2358.66     74.51 o 
 -20   8   6    11252.51    11354.71    244.25 o 
 -18   8   6     2120.60     2069.56     94.49 o 
 -16   8   6     5877.63     5554.93    120.60 o 
 -14   8   6    16768.64    16287.31    248.16 o 
 -12   8   6     7979.94     7857.30    123.65 o 
 -10   8   6     6320.50     6510.84    120.43 o 
  -8   8   6     1011.74      940.50     48.54 o 
  -6   8   6    29647.73    30316.55    388.46 o 
  -4   8   6    16416.76    16816.18    234.89 o 
  -2   8   6    27208.97    27827.39    353.31 o 
   0   8   6    34921.72    35512.08    486.85 o 
   2   8   6     9919.20     8881.98    125.26 o 
   4   8   6     7043.82     6949.60    108.20 o 
   6   8   6    31105.29    31941.12    361.93 o 
   8   8   6     6872.55     7258.53    115.11 o 
  10   8   6     1897.54     1693.38     94.74 o 
  12   8   6    23481.34    22590.45    338.60 o 
  14   8   6    21499.50    20667.54    267.98 o 
  16   8   6        1.60       29.85     29.13 o 
  18   8   6      194.53      113.00     33.79 o 
  20   8   6    11586.61    11463.90    265.26 o 
 -19   9   6     2291.90     2529.18    107.60 o 
 -17   9   6    12031.47    11924.79    242.89 o 
 -15   9   6     1192.09     1098.84     56.82 o 
 -13   9   6     4708.18     4678.84    117.60 o 
 -11   9   6     2251.97     2203.05     74.67 o 
  -9   9   6     1424.51     1452.30     60.44 o 
  -7   9   6     7712.06     7508.89    170.29 o 
  -5   9   6    10704.46    10833.46    251.20 o 
  -3   9   6    27802.12    27071.60    434.49 o 
  -1   9   6     5134.67     5301.42    122.36 o 
   1   9   6    17752.73    17467.64    325.98 o 
   3   9   6    13213.85    13460.63    176.05 o 
   5   9   6     1732.29     1861.24     50.28 o 
   7   9   6      326.20      383.85     33.08 o 
   9   9   6    22168.15    21222.92    304.41 o 
  11   9   6    15307.83    14936.99    290.59 o 
  13   9   6       46.21       57.67     28.59 o 
  15   9   6     3890.28     3913.79     89.23 o 
  17   9   6     3444.63     3500.20     96.09 o 
  19   9   6      230.97      184.07     49.54 o 
 -18  10   6       10.01      -77.07     51.38 o 
 -16  10   6      649.58      699.09     55.82 o 
 -14  10   6      125.35      184.37     38.62 o 
 -12  10   6     1008.99      951.75     47.83 o 
 -10  10   6        0.33        6.03     24.01 o 
  -8  10   6     2129.02     2161.68     85.03 o 
  -6  10   6        2.87      -17.56     48.92 o 
  -4  10   6        3.17      -30.20     28.52 o 
  -2  10   6     1407.41     1279.04     80.80 o 
   0  10   6     3747.10     3794.08     99.62 o 
   2  10   6      155.94      234.35     27.29 o 
   4  10   6       87.11       21.51     35.52 o 
   6  10   6      712.59      687.63     41.86 o 
   8  10   6     4170.22     4336.85     93.54 o 
  10  10   6        9.01      -19.74     26.28 o 
  12  10   6       31.00       22.83     36.06 o 
  14  10   6       49.42       24.47     46.36 o 
  16  10   6      557.12      475.20     44.16 o 
  18  10   6       64.63      -10.26     36.40 o 
 -17  11   6     6901.35     7102.00    227.52 o 
 -15  11   6     3030.46     2974.51    101.75 o 
 -13  11   6     1413.73     1449.47     75.64 o 
 -11  11   6     5258.54     5192.77    125.91 o 
  -9  11   6    21672.10    21916.58    358.94 o 
  -7  11   6      280.15      294.03     49.78 o 
  -5  11   6    14334.03    14027.56    430.93 o 
  -3  11   6     7846.82     8030.88    190.94 o 
  -1  11   6     2076.68     2028.70    100.84 o 
   1  11   6    10291.57     9733.10    227.61 o 
   3  11   6    10284.94    10100.53    186.37 o 
   5  11   6     4819.54     4780.73    119.87 o 
   7  11   6      360.60      315.29     41.80 o 
   9  11   6    27702.37    27721.75    456.05 o 
  11  11   6     7384.58     7540.21    173.41 o 
  13  11   6      318.29      332.72     47.53 o 
  15  11   6     2895.64     3060.94     98.45 o 
  17  11   6     9068.95     9691.73    219.37 o 
 -16  12   6     1951.74     1935.43     88.05 o 
 -14  12   6     6310.17     6057.11    151.12 o 
 -12  12   6     6609.05     6403.46    130.83 o 
 -10  12   6       27.05       64.27     34.38 o 
  -8  12   6    14759.98    14837.91    378.13 o 
  -6  12   6     6189.26     6171.22    163.80 o 
  -4  12   6      655.50      704.31     81.88 o 
  -2  12   6     5733.74     5621.12    239.20 o 
   0  12   6    13473.94    13601.12    230.69 o 
   2  12   6     5156.98     4991.94    114.71 o 
   4  12   6     1497.48     1555.71     66.47 o 
   6  12   6    21022.35    20789.45    353.86 o 
   8  12   6     8188.65     7927.06    175.01 o 
  10  12   6       23.84       70.85     37.78 o 
  12  12   6     8436.13     8114.41    186.01 o 
  14  12   6    10117.75    10174.75    222.19 o 
  16  12   6     1188.34     1131.72     61.55 o 
 -13  13   6        3.09      -30.91     39.47 o 
 -11  13   6     5334.49     5313.11    149.11 o 
  -9  13   6     3794.28     3933.58    173.80 o 
  -7  13   6       17.54       21.15     33.74 o 
  -5  13   6     3143.81     3092.55    112.34 o 
  -3  13   6     7095.58     7050.58    189.51 o 
  -1  13   6        3.06       35.83     36.26 o 
   1  13   6      397.30      405.41     52.52 o 
   3  13   6     8652.96     8234.65    207.11 o 
   5  13   6     5846.01     5753.62    167.86 o 
   7  13   6     3678.08     3665.52    110.72 o 
   9  13   6     1346.36     1304.25     70.65 o 
  11  13   6     2301.83     2400.36     95.82 o 
  13  13   6       77.62       43.64     40.63 o 
 -12  14   6      131.59      130.52     49.16 o 
 -10  14   6        0.25       -0.95     35.93 o 
  -8  14   6      243.43      297.77     52.22 o 
  -6  14   6      219.34      194.04     47.72 o 
  -4  14   6       71.14       60.33     38.49 o 
  -2  14   6     1259.47     1137.07    103.36 o 
   0  14   6       92.50      137.64     43.76 o 
   2  14   6       93.87       75.09     40.02 o 
   4  14   6      561.77      581.93     60.59 o 
   6  14   6      225.68      175.12     50.43 o 
   8  14   6      125.98       95.45     46.38 o 
  10  14   6      519.48      671.52     69.93 o 
  12  14   6      269.53      250.12     57.92 o 
  -9  15   6     3791.08     3800.44    265.83 o 
  -7  15   6        5.97       27.68     45.50 o 
  -5  15   6     6338.27     6764.09    238.60 o 
  -3  15   6     6823.51     7174.20    248.90 o 
  -1  15   6      304.98      243.47     49.97 o 
   1  15   6     3118.13     3012.27    119.99 o 
   3  15   6     9432.02     9539.48    349.45 o 
   5  15   6     2256.08     2309.72    109.60 o 
   7  15   6      231.72      161.36     50.35 o 
   9  15   6     1731.08     1997.25    108.20 o 
  -6  16   6     5325.17     5607.15    218.76 o 
  -4  16   6      138.09      156.44     58.64 o 
  -2  16   6     1905.48     1955.98    130.04 o 
   0  16   6     6878.77     7380.11    266.18 o 
   2  16   6      163.61      107.40     60.98 o 
   4  16   6     2393.43     2492.54    150.70 o 
   6  16   6     4990.13     5044.38    218.72 o 
 -23   1   7     6247.10     6476.56    301.11 o 
 -21   1   7      101.93      128.99     45.10 o 
 -19   1   7     4580.10     4708.18    131.37 o 
 -17   1   7    10253.39    10001.67    200.85 o 
 -15   1   7     5152.48     4919.19    144.03 o 
 -13   1   7    14704.92    14380.71    288.71 o 
 -11   1   7    25457.36    24698.26    440.56 o 
  -9   1   7    21669.74    21684.86    337.17 o 
  -7   1   7      905.64      870.62     27.89 o 
  -5   1   7    76173.66    78586.45    894.02 o 
  -3   1   7    23726.98    24401.80    205.99 o 
  -1   1   7     1051.64      973.55     27.14 o 
   1   1   7    13733.41    15030.44    135.23 o 
   3   1   7    31038.90    30313.36    410.96 o 
   5   1   7     2841.88     3881.54     55.73 o 
   7   1   7      430.34      648.34     24.44 o 
   9   1   7    40016.89    41283.41    391.31 o 
  11   1   7    27984.14    27659.90    289.86 o 
  13   1   7      882.46      853.92     32.90 o 
  15   1   7     2170.81     2307.88     52.49 o 
  17   1   7    13691.17    13648.45    169.88 o 
  19   1   7      315.58      266.31     37.73 o 
  21   1   7     3592.90     3508.79    144.76 o 
 -22   2   7     3717.89     4046.40    132.82 o 
 -20   2   7     8925.66     8740.50    194.96 o 
 -18   2   7     4006.71     3954.36    116.69 o 
 -16   2   7    13053.29    12631.12    233.25 o 
 -14   2   7    29110.04    27634.60    425.32 o 
 -12   2   7    10297.87     9830.55    180.86 o 
 -10   2   7     5642.33     5332.08     98.05 o 
  -8   2   7    63316.84    60524.14    711.38 o 
  -6   2   7    23644.03    22178.46    264.91 o 
  -4   2   7    11068.83    11090.33    159.24 o 
  -2   2   7    56183.56    57300.43    507.86 o 
   0   2   7    75025.91    75293.92    598.23 o 
   2   2   7     2132.67     2197.77     41.79 o 
   4   2   7     3038.91     3038.80     82.32 o 
   6   2   7    96047.01    95915.07   1010.34 o 
   8   2   7    23282.42    23160.43    281.58 o 
  10   2   7     2227.83     2168.85     42.92 o 
  12   2   7    18531.32    18224.16    202.33 o 
  14   2   7    31299.15    30999.45    329.20 o 
  16   2   7      160.01      150.93     23.14 o 
  18   2   7     5468.93     5347.00    100.75 o 
  20   2   7    14578.15    15043.74    256.74 o 
  22   2   7     6905.41     6842.22    181.75 o 
 -21   3   7      189.09      172.59     47.95 o 
 -19   3   7     3927.21     4264.12    157.99 o 
 -17   3   7    11018.12    10851.53    214.13 o 
 -15   3   7     5911.06     5771.70    136.52 o 
 -13   3   7     1515.56     1594.52     48.15 o 
 -11   3   7    27999.53    26448.85    398.77 o 
  -9   3   7    15695.44    15030.38    199.28 o 
  -7   3   7     5290.33     5448.47     95.98 o 
  -5   3   7    37442.82    37087.00    393.08 o 
  -3   3   7    65869.05    67382.80    594.82 o 
  -1   3   7     5038.48     5367.89     61.85 o 
   1   3   7    18224.64    20452.79    191.34 o 
   3   3   7    42230.64    43518.84    420.38 o 
   5   3   7    22251.34    22580.81    245.95 o 
   7   3   7      803.66      854.13     38.40 o 
   9   3   7    19669.18    19419.79    204.48 o 
  11   3   7     4006.61     3842.69     56.70 o 
  13   3   7     1465.34     1486.73     46.34 o 
  15   3   7    33346.22    32644.38    348.30 o 
  17   3   7    11491.31    11156.52    162.65 o 
  19   3   7      285.23      354.77     38.60 o 
  21   3   7      195.08      223.37     45.47 o 
 -22   4   7      256.97      206.96     54.39 o 
 -20   4   7        3.89      -31.94     38.43 o 
 -18   4   7       62.34       60.31     40.08 o 
 -16   4   7       47.97       24.92     34.53 o 
 -14   4   7     1448.10     1459.50     49.91 o 
 -12   4   7     3733.00     3540.87     77.90 o 
 -10   4   7       50.05       91.85     23.88 o 
  -8   4   7      418.39      550.88     36.84 o 
  -6   4   7    13436.91    13287.71    161.12 o 
  -4   4   7     2263.89     2330.31     41.47 o 
  -2   4   7      293.75      509.78     21.06 o 
   0   4   7      750.44      711.54     27.62 o 
   2   4   7     1810.68     1919.30     47.81 o 
   4   4   7     1752.27     1908.21     32.30 o 
   6   4   7    11311.46    11597.82    187.81 o 
   8   4   7     5385.24     5544.25     75.32 o 
  10   4   7       70.10      136.01     21.14 o 
  12   4   7     8287.18     8360.67    107.29 o 
  14   4   7      665.37      673.70     30.52 o 
  16   4   7      184.06      140.36     27.21 o 
  18   4   7      379.21      376.93     38.38 o 
  20   4   7      620.54      678.07     48.19 o 
 -21   5   7     1298.84     1406.28     85.92 o 
 -19   5   7     5097.85     5037.72    140.76 o 
 -17   5   7     4045.33     4412.99    124.77 o 
 -15   5   7     2187.02     2025.94     62.53 o 
 -13   5   7      135.68      144.13     25.09 o 
 -11   5   7    12960.84    12594.99    176.05 o 
  -9   5   7    10884.95    11182.11    143.98 o 
  -7   5   7     1709.38     1834.13     43.82 o 
  -5   5   7    48541.43    49674.18    583.14 o 
  -3   5   7    35190.21    37166.40    465.68 o 
  -1   5   7     5029.14     5386.22     84.46 o 
   1   5   7     8492.08     7809.11    105.36 o 
   3   5   7    40816.82    41871.86    605.28 o 
   5   5   7     4329.96     4584.25     62.33 o 
   7   5   7      504.87      564.65     23.84 o 
   9   5   7    12484.49    12244.40    168.37 o 
  11   5   7    17232.32    17294.94    197.05 o 
  13   5   7      252.54      254.46     23.57 o 
  15   5   7     4899.13     4938.53     87.83 o 
  17   5   7    16856.70    16555.04    240.90 o 
  19   5   7     1496.58     1412.30     61.01 o 
  21   5   7     1795.09     1782.10     80.29 o 
 -20   6   7     7834.18     7755.96    299.51 o 
 -18   6   7       12.33       -0.27     39.21 o 
 -16   6   7     4999.25     4647.71    127.43 o 
 -14   6   7    15748.83    15369.11    230.91 o 
 -12   6   7    12726.79    12393.18    207.12 o 
 -10   6   7     1049.61     1067.90     57.92 o 
  -8   6   7    11191.50    10951.23    143.77 o 
  -6   6   7    35880.07    35367.19    458.38 o 
  -4   6   7       39.17      120.34     23.16 o 
  -2   6   7    26741.41    27495.81    357.05 o 
   0   6   7    66937.00    66650.06    700.85 o 
   2   6   7    12591.67    12121.13    184.19 o 
   4   6   7    18991.31    18795.30    209.63 o 
   6   6   7    29854.46    30018.46    322.88 o 
   8   6   7    20725.13    21188.75    350.41 o 
  10   6   7     3350.52     3241.89     77.56 o 
  12   6   7    24225.99    23794.51    309.18 o 
  14   6   7    14311.05    14472.80    187.95 o 
  16   6   7     3310.62     3083.63     81.55 o 
  18   6   7     9532.46     9754.82    167.71 o 
  20   6   7    15865.91    16243.62    249.36 o 
 -19   7   7     2591.22     2611.58    107.29 o 
 -17   7   7     6140.64     6326.55    157.70 o 
 -15   7   7       99.65       70.87     26.38 o 
 -13   7   7      516.72      574.71     38.70 o 
 -11   7   7    19842.64    19143.53    279.33 o 
  -9   7   7     9498.05     9021.32    136.57 o 
  -7   7   7      167.81      160.51     24.56 o 
  -5   7   7     4736.30     4945.07    111.61 o 
  -3   7   7    36814.42    36513.42    460.21 o 
  -1   7   7     1984.75     1903.06     63.27 o 
   1   7   7    12197.30    12026.86    186.41 o 
   3   7   7    13310.55    12747.74    172.55 o 
   5   7   7    14130.28    14109.50    169.99 o 
   7   7   7    13344.55    13229.58    180.06 o 
   9   7   7    10976.40    10727.16    232.01 o 
  11   7   7     9852.63     9708.05    188.66 o 
  13   7   7     4297.35     4201.62    100.47 o 
  15   7   7     6484.51     6377.70    111.52 o 
  17   7   7     5740.35     5624.89    117.04 o 
  19   7   7     1103.73     1048.19     53.05 o 
 -20   8   7      142.09      160.27     54.17 o 
 -18   8   7      376.53      312.36     54.09 o 
 -16   8   7       66.10       64.98     41.93 o 
 -14   8   7      439.35      366.27     36.46 o 
 -12   8   7     1407.92     1256.63     51.04 o 
 -10   8   7     3836.97     3695.67     85.48 o 
  -8   8   7      348.92      253.82     31.79 o 
  -6   8   7     2194.04     2087.64     57.18 o 
  -4   8   7       50.57       36.43     18.83 o 
  -2   8   7        1.63       20.18     26.70 o 
   0   8   7      609.07      764.89     37.89 o 
   2   8   7      510.04      373.21     41.51 o 
   4   8   7     1190.07     1146.31     66.20 o 
   6   8   7     1690.66     1660.24     77.06 o 
   8   8   7     2138.34     2246.01     70.05 o 
  10   8   7       27.54       21.00     27.65 o 
  12   8   7       12.20      -14.74     29.93 o 
  14   8   7       55.23       67.67     28.31 o 
  16   8   7      494.68      519.49     39.80 o 
  18   8   7       11.63      -41.63     32.60 o 
 -19   9   7      640.89      609.35     67.65 o 
 -17   9   7     6398.59     6168.13    162.67 o 
 -15   9   7     2618.45     2500.68     79.47 o 
 -13   9   7       97.60       81.49     31.67 o 
 -11   9   7    16400.81    16547.02    294.00 o 
  -9   9   7    12105.67    12328.81    196.37 o 
  -7   9   7      271.54      260.33     33.46 o 
  -5   9   7     5530.01     5366.48    110.51 o 
  -3   9   7    29754.00    28515.53    594.27 o 
  -1   9   7      916.69      912.56     54.48 o 
   1   9   7     4045.34     3991.65     90.71 o 
   3   9   7    13082.91    13363.69    194.81 o 
   5   9   7    13753.76    13863.56    191.01 o 
   7   9   7     5988.08     6040.78    117.08 o 
   9   9   7    29612.63    28950.65    402.30 o 
  11   9   7     6501.80     6556.39    131.64 o 
  13   9   7     1866.20     1633.23     69.99 o 
  15   9   7     6094.96     5895.30    113.48 o 
  17   9   7     3458.22     3831.36    101.50 o 
 -18  10   7      759.23      837.67     99.44 o 
 -16  10   7      873.16      887.57     80.77 o 
 -14  10   7    11645.97    11515.06    220.20 o 
 -12  10   7     3859.07     3946.77    163.42 o 
 -10  10   7     1078.67     1190.27     67.86 o 
  -8  10   7    17493.29    17468.35    293.05 o 
  -6  10   7    13129.61    12993.04    328.86 o 
  -4  10   7       30.90       15.83     29.83 o 
  -2  10   7     9411.58     8921.72    164.74 o 
   0  10   7    18036.16    17262.34    280.12 o 
   2  10   7    10143.85     9205.18    174.40 o 
   4  10   7     9319.54     9025.01    146.12 o 
   6  10   7    13766.55    13742.66    210.78 o 
   8  10   7    12664.88    12433.29    199.53 o 
  10  10   7      394.85      500.04     40.70 o 
  12  10   7     9007.56     8981.03    197.84 o 
  14  10   7     6448.91     6150.64    140.87 o 
  16  10   7     4522.54     4515.23    111.32 o 
 -17  11   7     3741.17     4150.07    156.77 o 
 -15  11   7      601.08      588.44     52.81 o 
 -13  11   7      629.39      669.23     53.43 o 
 -11  11   7     2247.59     2281.46     75.32 o 
  -9  11   7     3849.61     3868.97    107.15 o 
  -7  11   7        5.94       28.40     39.57 o 
  -5  11   7     4378.45     4391.25    154.94 o 
  -3  11   7     6255.90     5947.95    157.85 o 
  -1  11   7       45.59       91.63     30.16 o 
   1  11   7     4700.13     4630.60    110.28 o 
   3  11   7    18245.25    17106.81    284.46 o 
   5  11   7     1099.42     1085.95     58.91 o 
   7  11   7       61.61       72.11     36.54 o 
   9  11   7     4886.33     4820.34    132.10 o 
  11  11   7     4558.03     4368.56    127.84 o 
  13  11   7      474.30      412.30     51.79 o 
  15  11   7      368.61      400.68     48.60 o 
 -16  12   7      127.39      102.99     58.83 o 
 -14  12   7     1528.20     1474.75     76.50 o 
 -12  12   7      752.30      832.65     58.78 o 
 -10  12   7      148.96      121.50     38.63 o 
  -8  12   7       10.34      -53.97     36.50 o 
  -6  12   7     2705.34     2602.75    102.33 o 
  -4  12   7      162.06      128.42     38.25 o 
  -2  12   7      883.48      904.31     63.22 o 
   0  12   7      184.85      134.70     31.83 o 
   2  12   7       43.13       32.51     31.93 o 
   4  12   7      254.99      193.61     38.28 o 
   6  12   7       16.85       23.06     41.14 o 
   8  12   7      659.03      589.03     52.68 o 
  10  12   7       75.98       34.74     37.80 o 
  12  12   7     1739.44     1837.10     86.08 o 
  14  12   7      860.59      811.88     67.02 o 
 -13  13   7     1341.97     1415.66     87.74 o 
 -11  13   7     6824.36     7118.41    244.80 o 
  -9  13   7     3255.23     3252.59    120.64 o 
  -7  13   7      440.46      356.22     78.10 o 
  -5  13   7     6393.25     6215.38    221.49 o 
  -3  13   7     6043.67     6098.04    169.09 o 
  -1  13   7     1356.06     1382.34     79.57 o 
   1  13   7     7418.40     7219.26    192.78 o 
   3  13   7     8111.61     8364.73    213.91 o 
   5  13   7     6485.83     6474.96    183.74 o 
   7  13   7     1628.69     1568.44    102.77 o 
   9  13   7     5854.29     6224.02    157.78 o 
  11  13   7     2573.52     2857.70    105.89 o 
  13  13   7       20.27      -35.22     38.14 o 
 -12  14   7     3839.25     3674.51    137.51 o 
 -10  14   7     1060.80     1231.15     78.90 o 
  -8  14   7     9302.46     9407.63    262.01 o 
  -6  14   7     4010.50     4098.17    139.94 o 
  -4  14   7       27.13        5.41     39.20 o 
  -2  14   7     6071.99     6396.45    179.83 o 
   0  14   7    11444.62    11461.51    267.12 o 
   2  14   7      300.08      294.82     53.49 o 
   4  14   7      568.37      548.09     62.74 o 
   6  14   7    17147.86    16867.21    365.87 o 
   8  14   7     4868.68     4881.33    163.29 o 
  10  14   7      292.61      318.32     80.87 o 
  -9  15   7     1510.47     1533.29     93.98 o 
  -7  15   7       49.78       93.57     55.66 o 
  -5  15   7     5297.04     5267.33    207.31 o 
  -3  15   7      818.21      699.06     72.79 o 
  -1  15   7      629.66      598.02     63.34 o 
   1  15   7     3646.83     3794.95    138.26 o 
   3  15   7     6115.82     5941.42    180.79 o 
   5  15   7     1398.34     1360.65     87.83 o 
   7  15   7       54.95       53.50     49.22 o 
   9  15   7     4644.49     4759.28    166.19 o 
  -6  16   7       47.32       30.27     55.78 o 
  -4  16   7        7.81      -32.91     58.96 o 
  -2  16   7      165.59      220.27     67.64 o 
   0  16   7      156.77      128.51     63.84 o 
   2  16   7      612.30      453.00     80.72 o 
   4  16   7        1.40      -36.15     55.46 o 
 -22   0   8     3539.37     3634.59    175.35 o 
 -20   0   8    16496.74    16929.85    428.08 o 
 -18   0   8      769.30      659.61    118.15 o 
 -16   0   8     4832.44     4864.79    181.48 o 
 -14   0   8    64344.89    61654.48   1265.46 o 
 -12   0   8     5042.74     5410.97    175.57 o 
 -10   0   8     5073.35     5082.09    172.43 o 
  -8   0   8    44348.16    43047.60    691.50 o 
  -6   0   8   125685.17   125009.13   2423.44 o 
  -4   0   8     8496.00    10124.21    234.76 o 
  -2   0   8    19223.16    19337.64    244.67 o 
   0   0   8    49823.63    48685.03    588.49 o 
   2   0   8    18037.76    18628.05    549.61 o 
   4   0   8    26578.73    27964.72    458.04 o 
   6   0   8   118165.84   122543.51   1973.03 o 
   8   0   8    30734.79    31379.08    504.77 o 
  10   0   8      805.57     1022.30     70.43 o 
  12   0   8    66492.38    65072.48    929.83 o 
  14   0   8    14882.82    14221.61    256.35 o 
  16   0   8      879.71      924.36     64.36 o 
  18   0   8     2912.21     3090.35    117.58 o 
  20   0   8    20154.75    20941.26    426.48 o 
  22   0   8     1750.38     1599.19    123.92 o 
 -21   1   8      509.86      514.08     58.97 o 
 -19   1   8     4856.93     5071.63    138.10 o 
 -17   1   8    11023.21    10844.32    255.59 o 
 -15   1   8     9948.37     9547.14    188.01 o 
 -13   1   8     5440.07     4831.52    132.43 o 
 -11   1   8    16125.35    15431.65    252.70 o 
  -9   1   8    14637.06    14206.77    181.72 o 
  -7   1   8     1547.14     1620.76     42.46 o 
  -5   1   8    20080.94    21006.17    279.87 o 
  -3   1   8    28666.51    28296.34    250.11 o 
  -1   1   8    17256.49    18211.76    191.53 o 
   1   1   8    35087.63    35653.27    342.11 o 
   3   1   8    42459.07    43520.51    524.36 o 
   5   1   8    12015.01    12172.81    151.10 o 
   7   1   8    12036.96    12603.10    138.54 o 
   9   1   8    33377.55    33460.04    372.61 o 
  11   1   8     8077.56     7621.01     97.30 o 
  13   1   8     1726.23     1615.89     41.23 o 
  15   1   8    13526.48    13539.68    209.64 o 
  17   1   8    17166.62    16864.01    260.79 o 
  19   1   8        6.23       10.62     29.89 o 
  21   1   8      344.52      389.36     48.97 o 
 -22   2   8      253.23      250.68     55.09 o 
 -20   2   8        0.60        7.67     39.19 o 
 -18   2   8       30.70       20.72     36.75 o 
 -16   2   8      119.49      135.87     39.09 o 
 -14   2   8     3574.63     3382.41     97.76 o 
 -12   2   8     1171.54     1207.24     53.94 o 
 -10   2   8       21.91        1.37     19.65 o 
  -8   2   8       49.35       95.40     14.81 o 
  -6   2   8     4475.33     4669.90     79.48 o 
  -4   2   8     1997.67     2267.90     42.49 o 
  -2   2   8     2423.74     2440.93     36.07 o 
   0   2   8    16967.56    18565.31    176.89 o 
   2   2   8     7945.38     9246.20    119.90 o 
   4   2   8       40.41       25.05     16.99 o 
   6   2   8      188.37      292.14     18.90 o 
   8   2   8      327.53      379.99     23.17 o 
  10   2   8      421.15      440.12     19.74 o 
  12   2   8        6.14       32.18     17.30 o 
  14   2   8      962.56     1032.46     35.51 o 
  16   2   8       14.22       -0.32     22.72 o 
  18   2   8     1567.77     1476.01     60.00 o 
  20   2   8     2625.19     2649.19     90.03 o 
  22   2   8      662.55      718.40     59.98 o 
 -21   3   8       24.00       20.87     42.19 o 
 -19   3   8      937.96      863.20     64.96 o 
 -17   3   8    10071.26    10227.12    207.25 o 
 -15   3   8      115.95      122.59     37.13 o 
 -13   3   8      407.56      402.93     32.04 o 
 -11   3   8    18693.66    17988.09    260.39 o 
  -9   3   8    28656.23    27885.69    346.80 o 
  -7   3   8     3123.52     3308.66     93.23 o 
  -5   3   8    28789.82    28837.74    311.69 o 
  -3   3   8    23668.23    22437.91    224.84 o 
  -1   3   8      224.15      178.29     17.02 o 
   1   3   8     9127.25     9472.52    105.66 o 
   3   3   8    19937.62    19225.30    208.01 o 
   5   3   8    15467.31    14304.72    187.92 o 
   7   3   8     3313.46     3270.88     62.23 o 
   9   3   8    58430.76    59204.55    638.56 o 
  11   3   8      879.46     1012.50     31.65 o 
  13   3   8       99.95       91.00     19.38 o 
  15   3   8    10499.83    10504.27    150.57 o 
  17   3   8     9507.60     9298.60    142.74 o 
  19   3   8       66.13       50.99     35.09 o 
  21   3   8      806.26      873.93     60.90 o 
 -22   4   8    10572.67    11256.77    344.22 o 
 -20   4   8     6555.91     6479.92    166.96 o 
 -18   4   8      263.70      280.17     47.14 o 
 -16   4   8    10184.34    10073.29    201.68 o 
 -14   4   8    21326.13    21271.08    296.64 o 
 -12   4   8    27249.61    27118.77    377.29 o 
 -10   4   8      983.59     1033.51     50.05 o 
  -8   4   8    48414.24    48182.04    576.89 o 
  -6   4   8    31084.91    30107.84    327.06 o 
  -4   4   8      102.96      115.29     16.10 o 
  -2   4   8    25335.10    23961.85    255.12 o 
   0   4   8    33097.68    31363.33    308.75 o 
   2   4   8    23978.86    24826.51    247.21 o 
   4   4   8     5975.61     5630.45     85.26 o 
   6   4   8    53946.58    53508.71    542.38 o 
   8   4   8    33588.04    32237.04    389.83 o 
  10   4   8      700.18      767.58     30.42 o 
  12   4   8    20212.29    20020.67    243.84 o 
  14   4   8    29995.84    29966.75    320.88 o 
  16   4   8     1142.42     1052.27     44.78 o 
  18   4   8     3735.62     3832.49     92.59 o 
  20   4   8    12784.42    13120.98    234.22 o 
 -21   5   8      134.86      140.90     50.96 o 
 -19   5   8     5298.31     5095.58    142.28 o 
 -17   5   8     4214.43     4025.70    121.40 o 
 -15   5   8     2003.58     1900.58     79.80 o 
 -13   5   8      292.63      379.43     30.78 o 
 -11   5   8    23805.11    22910.22    299.18 o 
  -9   5   8     3097.42     2902.57     97.22 o 
  -7   5   8      352.21      342.50     22.21 o 
  -5   5   8    27362.84    26173.93    310.84 o 
  -3   5   8    10933.57    10947.29    145.76 o 
  -1   5   8      204.70      259.44     18.98 o 
   1   5   8      977.53     1140.33     34.99 o 
   3   5   8    64273.86    65127.28    714.89 o 
   5   5   8     3863.03     4492.24     62.63 o 
   7   5   8     4388.52     4231.63     76.22 o 
   9   5   8     8018.49     7882.22    126.93 o 
  11   5   8     8417.71     8336.85    131.85 o 
  13   5   8      781.57      715.10     36.02 o 
  15   5   8     7146.61     6995.59    125.82 o 
  17   5   8     8084.67     7767.10    139.82 o 
  19   5   8     5228.07     4877.35    122.92 o 
  21   5   8     4415.07     4521.22    141.48 o 
 -20   6   8       83.05       85.20     46.76 o 
 -18   6   8        0.54      -24.71     37.77 o 
 -16   6   8      393.34      396.92     59.88 o 
 -14   6   8     1309.38     1332.71     53.00 o 
 -12   6   8       10.02       44.16     27.76 o 
 -10   6   8       16.68      -21.74     17.09 o 
  -8   6   8     3779.29     3817.66     74.60 o 
  -6   6   8       17.55       71.21     21.45 o 
  -4   6   8      354.58      449.99     45.68 o 
  -2   6   8     2379.86     2104.98     52.38 o 
   0   6   8     1734.59     1952.76     47.80 o 
   2   6   8      276.01      214.31     24.03 o 
   4   6   8       65.69      101.04     17.34 o 
   6   6   8     1939.62     2084.67     51.87 o 
   8   6   8      768.66      799.90     67.93 o 
  10   6   8    14105.87    14438.29    223.14 o 
  12   6   8     1021.46      983.09     44.29 o 
  14   6   8      173.23      152.95     29.94 o 
  16   6   8        2.72       -7.04     26.86 o 
  18   6   8        0.66      -25.27     28.24 o 
  20   6   8       17.86        8.54     52.21 o 
 -19   7   8      421.65      381.76     57.76 o 
 -17   7   8     6591.10     6354.71    180.54 o 
 -15   7   8     3866.32     3675.43     91.00 o 
 -13   7   8     5781.14     5453.15    129.02 o 
 -11   7   8     3487.25     3325.67     72.61 o 
  -9   7   8      571.22      510.24     32.09 o 
  -7   7   8        7.88       22.53     28.66 o 
  -5   7   8     7094.13     7320.19    214.55 o 
  -3   7   8    35447.30    35857.31    553.97 o 
  -1   7   8     1567.13     1767.49     49.48 o 
   1   7   8    21586.84    20895.66    256.75 o 
   3   7   8    19066.32    18546.38    232.16 o 
   5   7   8      211.73      265.45     24.40 o 
   7   7   8       10.61        1.33     16.81 o 
   9   7   8       45.10       78.35     31.10 o 
  11   7   8    17420.69    16862.32    292.91 o 
  13   7   8       73.58       84.04     30.60 o 
  15   7   8     9229.06     9318.22    173.92 o 
  17   7   8     7392.79     7598.05    156.93 o 
  19   7   8      177.69      168.69     37.58 o 
 -18   8   8     2292.18     2483.29    104.21 o 
 -16   8   8     5685.64     5709.25    150.59 o 
 -14   8   8    14891.06    14694.21    230.58 o 
 -12   8   8     3456.34     3512.77     96.48 o 
 -10   8   8       98.12       66.39     24.83 o 
  -8   8   8    29679.23    29793.28    404.19 o 
  -6   8   8    11980.97    12411.84    346.86 o 
  -4   8   8     2071.12     2157.72     52.21 o 
  -2   8   8    21546.39    20862.30    285.04 o 
   0   8   8    47754.18    47523.92    684.07 o 
   2   8   8      121.50      192.99     31.73 o 
   4   8   8      125.38      200.02     29.82 o 
   6   8   8    24214.87    23266.58    329.18 o 
   8   8   8    23286.03    23709.36    338.56 o 
  10   8   8       91.70       94.68     36.27 o 
  12   8   8     9097.49     8713.60    168.40 o 
  14   8   8    20520.88    20099.41    289.17 o 
  16   8   8      852.22      967.89     53.59 o 
  18   8   8     6322.73     6402.64    136.62 o 
 -19   9   8     1067.34     1079.70     78.42 o 
 -17   9   8     2304.34     2488.58    103.51 o 
 -15   9   8      316.72      307.06     37.98 o 
 -13   9   8     2880.60     2981.77     92.97 o 
 -11   9   8    11038.84    11056.64    191.09 o 
  -9   9   8     8853.60     8596.35    151.06 o 
  -7   9   8      899.17      901.03     49.61 o 
  -5   9   8     8073.76     8355.03    164.22 o 
  -3   9   8    16613.79    16163.71    263.74 o 
  -1   9   8     1695.04     1624.92     74.33 o 
   1   9   8     5571.88     5474.47    122.50 o 
   3   9   8     3056.38     2792.33     72.78 o 
   5   9   8     2883.42     2893.63     86.21 o 
   7   9   8      298.74      300.06     43.28 o 
   9   9   8    10545.58    10149.30    176.22 o 
  11   9   8    28392.12    27405.22    392.33 o 
  13   9   8      127.81      150.13     33.24 o 
  15   9   8     2168.43     2012.91     73.66 o 
  17   9   8      841.07      754.10     59.61 o 
 -18  10   8        1.56       33.48     53.77 o 
 -16  10   8      283.45      298.94     62.54 o 
 -14  10   8        1.55       25.37     30.12 o 
 -12  10   8      672.04      581.16     50.99 o 
 -10  10   8      581.42      541.45     55.15 o 
  -8  10   8     2359.54     2324.49    116.77 o 
  -6  10   8      798.17      732.93     48.62 o 
  -4  10   8      227.22      263.38     63.91 o 
  -2  10   8     2061.68     2108.60     72.21 o 
   0  10   8       59.42       90.32     31.50 o 
   2  10   8       35.95       35.07     30.28 o 
   4  10   8        0.07       -7.61     24.69 o 
   6  10   8     2969.33     2888.76    105.47 o 
   8  10   8     4550.77     4437.07    102.51 o 
  10  10   8     1991.97     1907.30    108.70 o 
  12  10   8     1578.32     1545.94     80.62 o 
  14  10   8      151.46       88.47     40.58 o 
  16  10   8      551.62      630.84     50.53 o 
 -15  11   8     1151.64     1071.18     65.58 o 
 -13  11   8      217.56      243.43     59.06 o 
 -11  11   8     6370.97     6524.03    134.53 o 
  -9  11   8     3372.32     3154.58     86.75 o 
  -7  11   8      637.97      654.89     56.75 o 
  -5  11   8    15612.07    15205.14    510.01 o 
  -3  11   8     6022.34     5809.22    236.75 o 
  -1  11   8        5.69       45.44     30.46 o 
   1  11   8      452.89      462.33     41.73 o 
   3  11   8    21322.95    21318.93    345.76 o 
   5  11   8     2416.51     2514.11     87.13 o 
   7  11   8     3405.71     3434.17    108.80 o 
   9  11   8    12408.58    12114.89    242.58 o 
  11  11   8     3731.99     3834.38    122.38 o 
  13  11   8      774.24      857.16     65.42 o 
  15  11   8      853.91      789.89     62.18 o 
 -14  12   8     8330.61     8861.91    199.17 o 
 -12  12   8     3492.27     3610.79    183.03 o 
 -10  12   8      415.42      552.92     50.03 o 
  -8  12   8    12068.57    12830.22    281.51 o 
  -6  12   8    11072.98    11241.98    253.19 o 
  -4  12   8      259.66      307.46     47.98 o 
  -2  12   8     8833.18     8618.23    295.99 o 
   0  12   8    29297.56    27304.71    437.31 o 
   2  12   8     8948.09     8546.64    172.15 o 
   4  12   8     5382.32     5492.34    131.49 o 
   6  12   8    18516.84    18089.46    310.82 o 
   8  12   8     6180.58     6033.49    153.20 o 
  10  12   8     1323.42     1376.95     74.75 o 
  12  12   8     3661.74     3679.86    121.99 o 
  14  12   8     7043.54     7216.32    163.03 o 
 -13  13   8      284.79      267.89     48.25 o 
 -11  13   8     3309.32     3403.20    136.22 o 
  -9  13   8     3665.59     3900.33    156.08 o 
  -7  13   8     1612.51     1952.50     94.68 o 
  -5  13   8     6301.83     6120.92    171.49 o 
  -3  13   8     4384.11     4320.24    141.29 o 
  -1  13   8      782.62      826.73     65.62 o 
   1  13   8     7069.54     6733.42    187.37 o 
   3  13   8     4942.03     4544.09    150.71 o 
   5  13   8     4585.01     4383.87    149.99 o 
   7  13   8      247.75      195.75     43.77 o 
   9  13   8     7236.12     7253.91    176.27 o 
  11  13   8     1159.89     1181.22     89.61 o 
  13  13   8      505.99      473.09     59.04 o 
 -10  14   8      489.56      565.00     63.24 o 
  -8  14   8      526.62      564.26     54.60 o 
  -6  14   8      663.47      573.97     63.11 o 
  -4  14   8     1975.94     1880.71     97.44 o 
  -2  14   8       13.03       16.86     40.45 o 
   0  14   8     2314.45     2208.20    107.33 o 
   2  14   8        0.47      -37.70     39.50 o 
   4  14   8        1.21      -37.42     39.13 o 
   6  14   8     1047.99     1112.66     82.56 o 
   8  14   8      243.26      137.87     52.30 o 
  10  14   8      337.31      387.73     62.45 o 
  -7  15   8      474.35      556.28     63.60 o 
  -5  15   8     3154.59     3073.25    125.90 o 
  -3  15   8     6798.47     6835.74    229.02 o 
  -1  15   8     1065.60     1100.33     80.86 o 
   1  15   8     3372.80     3369.22    133.83 o 
   3  15   8     7355.51     7360.27    317.54 o 
   5  15   8     2072.88     2181.76    112.87 o 
   7  15   8      712.99      726.69     74.95 o 
  -4  16   8      952.08      781.25     91.08 o 
  -2  16   8     3140.01     3420.33    172.94 o 
   0  16   8     7593.11     7883.90    311.10 o 
   2  16   8     2295.49     2440.97    155.54 o 
 -21   1   9      878.85      871.51     78.86 o 
 -19   1   9     4407.57     4354.83    128.37 o 
 -17   1   9     8533.15     8416.82    182.15 o 
 -15   1   9     1234.32     1348.71     67.57 o 
 -13   1   9      296.14      275.39     38.90 o 
 -11   1   9    24623.08    23471.14    289.08 o 
  -9   1   9    12675.99    12198.47    161.52 o 
  -7   1   9     5345.28     5737.02    103.65 o 
  -5   1   9     6067.35     5910.80     75.28 o 
  -3   1   9    48620.04    49199.41    428.83 o 
  -1   1   9      204.01      326.84     19.41 o 
   1   1   9     1097.46     1207.27     24.76 o 
   3   1   9    33775.05    35005.30    392.02 o 
   5   1   9    34084.30    33887.37    419.12 o 
   7   1   9     8313.27     8256.22     97.43 o 
   9   1   9    19031.88    19780.78    232.20 o 
  11   1   9    28992.32    28927.32    395.81 o 
  13   1   9      966.63      877.12     30.48 o 
  15   1   9     9465.64     9494.12    195.94 o 
  17   1   9     4013.38     4009.53     93.26 o 
  19   1   9     6518.44     6640.34    131.46 o 
  21   1   9     1597.59     1551.50     75.80 o 
 -22   2   9     5449.47     5714.29    162.26 o 
 -20   2   9    10688.79    10973.98    230.93 o 
 -18   2   9     1721.82     1719.87     82.03 o 
 -16   2   9    11314.75    10911.98    212.59 o 
 -14   2   9    35813.47    33874.13    510.44 o 
 -12   2   9     2029.56     2070.85     74.31 o 
 -10   2   9     2506.57     2319.82     51.77 o 
  -8   2   9    28582.01    27921.42    334.00 o 
  -6   2   9    48239.69    48096.63    647.75 o 
  -4   2   9     1300.05     1763.57     61.67 o 
  -2   2   9    20936.58    21041.30    291.93 o 
   0   2   9    98232.87    99970.47    881.65 o 
   2   2   9      917.88     1297.35     55.99 o 
   4   2   9    53485.75    54876.88    657.42 o 
   6   2   9    33483.50    32928.59    381.41 o 
   8   2   9    31854.25    31600.54    348.26 o 
  10   2   9     5504.60     5238.95     82.69 o 
  12   2   9    24353.91    23480.41    290.77 o 
  14   2   9    20924.86    20067.55    247.93 o 
  16   2   9     2907.69     2710.00     66.11 o 
  18   2   9    12618.16    12617.52    199.58 o 
  20   2   9     8662.61     9038.16    183.44 o 
 -21   3   9       24.91      -53.24     42.01 o 
 -19   3   9     5061.16     5303.88    145.56 o 
 -17   3   9    14753.20    14160.11    262.74 o 
 -15   3   9     8664.96     8517.98    176.95 o 
 -13   3   9        8.69        1.02     16.56 o 
 -11   3   9     9247.11     9158.13    152.96 o 
  -9   3   9     6708.03     6188.13    100.36 o 
  -7   3   9       26.59       20.17     15.05 o 
  -5   3   9    28202.86    26912.35    310.84 o 
  -3   3   9    40807.07    41182.22    457.66 o 
  -1   3   9    14033.97    14301.48    152.87 o 
   1   3   9    31026.77    32771.66    301.44 o 
   3   3   9    72949.51    75203.32    819.08 o 
   5   3   9     5292.10     5320.62     80.63 o 
   7   3   9      357.47      365.72     21.70 o 
   9   3   9    17555.87    17685.62    211.79 o 
  11   3   9     7044.40     7047.42    105.87 o 
  13   3   9      119.07      101.12     23.06 o 
  15   3   9     7631.08     7655.57    120.46 o 
  17   3   9    17953.33    17430.00    274.63 o 
  19   3   9     1228.25     1229.78     57.84 o 
  21   3   9      913.86      932.87     71.15 o 
 -20   4   9       20.94       14.13     43.05 o 
 -18   4   9        1.99       -2.00     37.05 o 
 -16   4   9       32.30       64.14     38.18 o 
 -14   4   9      258.70      249.07     40.69 o 
 -12   4   9     2830.44     2812.91     74.38 o 
 -10   4   9     1475.97     1373.79     44.97 o 
  -8   4   9     4365.22     4211.69     80.37 o 
  -6   4   9      361.95      347.58     24.09 o 
  -4   4   9     6160.81     5953.18     98.24 o 
  -2   4   9      902.57      894.79     30.86 o 
   0   4   9       23.81       27.00     12.29 o 
   2   4   9      325.76      382.87     19.69 o 
   4   4   9      999.80     1156.48     26.12 o 
   6   4   9     2870.03     3003.38     65.25 o 
   8   4   9     1272.86     1325.96     51.36 o 
  10   4   9      937.35      880.01     35.42 o 
  12   4   9      168.68      201.19     24.79 o 
  14   4   9      708.17      730.60     48.56 o 
  16   4   9      763.08      712.96     38.89 o 
  18   4   9     2777.49     2611.95     87.16 o 
  20   4   9      227.81      251.35     52.97 o 
 -21   5   9       15.09       46.36     47.15 o 
 -19   5   9     1522.94     1473.81     80.55 o 
 -17   5   9     6406.74     6437.51    157.92 o 
 -15   5   9     5132.71     4872.11    128.63 o 
 -13   5   9       26.51       13.48     31.98 o 
 -11   5   9    16655.79    16134.55    244.03 o 
  -9   5   9     9572.44     8965.38    138.33 o 
  -7   5   9     7799.91     7892.24    119.23 o 
  -5   5   9    12115.27    11658.90    157.02 o 
  -3   5   9    22833.62    21824.83    265.36 o 
  -1   5   9      628.00      647.06     27.19 o 
   1   5   9     1540.52     1598.07     42.91 o 
   3   5   9    30930.33    31498.53    335.98 o 
   5   5   9    31547.74    31755.66    337.11 o 
   7   5   9     1272.43     1368.34     35.55 o 
   9   5   9     3940.83     4024.97     95.50 o 
  11   5   9     9944.13     9876.22    168.34 o 
  13   5   9      163.47      133.11     25.22 o 
  15   5   9     9154.01     9416.94    141.66 o 
  17   5   9     5104.37     5289.32    110.29 o 
  19   5   9     1237.25     1342.06     77.86 o 
 -20   6   9     6131.94     6383.83    171.15 o 
 -18   6   9      351.02      319.02     61.92 o 
 -16   6   9     3408.82     3278.87    115.45 o 
 -14   6   9    24241.44    23767.93    332.63 o 
 -12   6   9    11935.35    11278.89    188.58 o 
 -10   6   9     9729.16     9623.87    144.00 o 
  -8   6   9    54137.84    52158.07    607.30 o 
  -6   6   9     7860.20     7838.09    147.68 o 
  -4   6   9      164.78      171.30     23.31 o 
  -2   6   9    25024.39    24216.86    296.79 o 
   0   6   9    22726.78    22491.29    268.20 o 
   2   6   9    10297.57    10029.19    149.78 o 
   4   6   9     7188.73     7181.39     95.10 o 
   6   6   9    66324.33    66916.78    802.54 o 
   8   6   9      396.54      482.48     26.74 o 
  10   6   9     4780.73     4959.20    133.72 o 
  12   6   9    19215.98    18863.48    284.78 o 
  14   6   9    16112.90    15734.56    251.97 o 
  16   6   9        3.06      -13.47     28.21 o 
  18   6   9     1654.45     1878.43     89.64 o 
  20   6   9    10587.92    10452.51    261.88 o 
 -19   7   9     1066.63      964.33     74.45 o 
 -17   7   9     7060.32     7151.39    172.96 o 
 -15   7   9      724.30      786.65     59.98 o 
 -13   7   9     8974.80     9084.46    186.88 o 
 -11   7   9     8493.91     8331.97    132.51 o 
  -9   7   9    17445.06    17216.49    270.33 o 
  -7   7   9      691.93      717.83     38.99 o 
  -5   7   9     7030.07     6973.85    105.93 o 
  -3   7   9     5967.51     5677.32     97.48 o 
  -1   7   9     2592.89     2469.82     52.96 o 
   1   7   9    11520.71    11146.80    174.27 o 
   3   7   9    18250.76    17760.19    240.18 o 
   5   7   9     1734.80     1915.38     73.10 o 
   7   7   9     3711.96     3502.34     67.62 o 
   9   7   9    25365.47    24380.58    336.24 o 
  11   7   9     6219.52     6207.65    139.69 o 
  13   7   9       68.90       62.98     35.10 o 
  15   7   9      443.73      429.53     43.05 o 
  17   7   9    10608.24    10565.54    197.24 o 
  19   7   9        1.91      -21.27     41.94 o 
 -18   8   9        4.70      -16.17     42.70 o 
 -16   8   9      219.99      194.31     50.27 o 
 -14   8   9      152.39      103.95     31.46 o 
 -12   8   9      561.68      574.46     44.07 o 
 -10   8   9     1008.78     1027.22     47.52 o 
  -8   8   9      408.86      446.84     34.90 o 
  -6   8   9     2305.85     2341.20     67.69 o 
  -4   8   9      236.39      327.89     45.24 o 
  -2   8   9       46.66       26.97     14.50 o 
   0   8   9      380.98      413.35     52.28 o 
   2   8   9       18.45       30.35     26.92 o 
   4   8   9     1018.93      928.17     46.73 o 
   6   8   9      203.45      245.18     35.16 o 
   8   8   9      246.22      329.37     37.34 o 
  10   8   9     1803.23     1815.45     74.56 o 
  12   8   9      201.81      169.14     38.83 o 
  14   8   9      198.61      198.45     40.87 o 
  16   8   9       99.53       93.59     35.16 o 
  18   8   9        8.83      -65.44     43.63 o 
 -17   9   9     6151.85     6285.00    176.75 o 
 -15   9   9      810.94      781.67     73.10 o 
 -13   9   9     1204.71     1228.15     81.30 o 
 -11   9   9     7091.76     6876.80    132.50 o 
  -9   9   9    11023.71    10891.29    180.77 o 
  -7   9   9      796.16      722.69     56.53 o 
  -5   9   9    20325.63    19026.29    310.59 o 
  -3   9   9    10232.44     9382.48    175.88 o 
  -1   9   9     2058.65     2001.06     75.71 o 
   1   9   9    10966.14    10142.57    190.44 o 
   3   9   9    12727.80    12488.64    194.66 o 
   5   9   9     2741.52     2817.14     76.84 o 
   7   9   9     2574.59     2491.27     76.87 o 
   9   9   9    18849.62    18446.91    283.10 o 
  11   9   9     7420.06     7235.62    146.34 o 
  13   9   9      165.21      176.31     34.11 o 
  15   9   9     2605.16     2545.97     82.52 o 
  17   9   9     5822.67     6034.38    147.83 o 
 -16  10   9     4906.08     5010.08    168.71 o 
 -14  10   9     4193.79     4401.88    121.05 o 
 -12  10   9     3820.10     3842.56    114.99 o 
 -10  10   9     2872.21     3158.50     86.48 o 
  -8  10   9    15066.29    14723.40    231.60 o 
  -6  10   9    16186.11    15930.54    274.23 o 
  -4  10   9     1003.86      914.17     61.63 o 
  -2  10   9    23725.59    21782.14    377.96 o 
   0  10   9    11358.76    10940.43    202.27 o 
   2  10   9     3191.20     3339.71     96.40 o 
   4  10   9      460.24      673.55     63.71 o 
   6  10   9    22266.27    21339.94    304.32 o 
   8  10   9     9929.87     9765.00    174.52 o 
  10  10   9      189.81      219.84     46.19 o 
  12  10   9    10745.36    10577.50    229.19 o 
  14  10   9     7858.31     7920.69    169.98 o 
  16  10   9      893.54     1037.44     59.75 o 
 -15  11   9       21.81       35.59     52.36 o 
 -13  11   9     1960.34     2164.47    108.85 o 
 -11  11   9     8244.47     8187.05    184.40 o 
  -9  11   9      445.39      445.19     41.55 o 
  -7  11   9      306.88      331.69     47.24 o 
  -5  11   9     6595.29     6632.95    151.14 o 
  -3  11   9     5632.77     5434.84    124.14 o 
  -1  11   9      358.27      321.15     47.67 o 
   1  11   9     1242.03     1117.36     59.58 o 
   3  11   9     5693.32     5772.71    135.50 o 
   5  11   9     3077.57     2947.39     96.23 o 
   7  11   9     1210.28     1245.27     66.62 o 
   9  11   9     5718.05     5635.60    151.69 o 
  11  11   9     2875.26     2816.63    108.83 o 
  13  11   9        5.72       -1.46     39.39 o 
  15  11   9     4118.12     3985.84    118.88 o 
 -14  12   9      120.36      199.04     45.38 o 
 -12  12   9       60.25       36.54     37.16 o 
 -10  12   9        2.14       12.42     30.97 o 
  -8  12   9       36.30       37.26     38.05 o 
  -6  12   9      881.44      875.38     57.83 o 
  -4  12   9     3536.92     3453.96    123.14 o 
  -2  12   9      970.86      941.30     67.63 o 
   0  12   9       60.02       68.49     38.94 o 
   2  12   9      114.45       88.95     35.69 o 
   4  12   9     1078.46     1014.46     61.00 o 
   6  12   9     2036.87     1881.84     82.75 o 
   8  12   9      255.87      227.38     56.25 o 
  10  12   9      797.89      646.79     59.99 o 
  12  12   9      178.54      141.87     54.25 o 
  14  12   9      436.28      376.26     56.46 o 
 -13  13   9      253.72      345.04     52.12 o 
 -11  13   9     1828.68     1808.14    103.93 o 
  -9  13   9     3891.38     3980.46    106.84 o 
  -7  13   9      179.91      121.23     39.20 o 
  -5  13   9     4936.15     4658.48    157.83 o 
  -3  13   9    10663.79    10751.18    478.89 o 
  -1  13   9     3441.10     3555.94    131.83 o 
   1  13   9     2169.24     2295.70    145.81 o 
   3  13   9    11945.78    11353.03    308.45 o 
   5  13   9     1878.88     2066.79    184.78 o 
   7  13   9        7.52       -8.58     36.75 o 
   9  13   9     3773.45     3735.25    147.43 o 
  11  13   9     4027.05     4082.12    133.78 o 
 -10  14   9      151.47      183.01     47.80 o 
  -8  14   9    10437.21    11264.21    232.81 o 
  -6  14   9     6727.12     7022.64    194.95 o 
  -4  14   9        8.34       -0.82     39.95 o 
  -2  14   9     4859.69     4853.37    166.35 o 
   0  14   9    16212.26    16137.27    353.07 o 
   2  14   9     1902.08     1705.38    101.87 o 
   4  14   9     4508.55     4713.75    162.87 o 
   6  14   9     4433.88     4569.33    162.32 o 
   8  14   9     4804.07     5254.75    178.42 o 
  10  14   9       97.39       34.75     51.50 o 
  -7  15   9      339.67      336.51     54.18 o 
  -5  15   9     2578.55     2481.05    121.44 o 
  -3  15   9     6078.00     5864.08    179.94 o 
  -1  15   9       28.95        9.35     44.04 o 
   1  15   9     1386.29     1387.19     91.07 o 
   3  15   9     6413.03     6254.03    193.67 o 
   5  15   9      742.61      641.90     73.18 o 
   7  15   9     2254.05     2239.63    121.22 o 
 -20   0  10     8649.44     8777.72    275.74 o 
 -18   0  10      707.18      574.28     76.17 o 
 -16   0  10     6213.07     6513.49    304.03 o 
 -14   0  10    17844.21    17356.83    591.18 o 
 -12   0  10    18536.15    17392.03    414.18 o 
 -10   0  10     1419.60     1327.42     44.97 o 
  -8   0  10    55144.04    53791.71   1033.16 o 
  -6   0  10    26909.80    24619.33    400.10 o 
  -4   0  10     1486.04     1368.27    122.14 o 
  -2   0  10    84014.03    85701.96   1282.70 o 
   0   0  10    36129.57    35776.83    440.64 o 
   2   0  10      118.19       70.40     16.57 o 
   4   0  10    19184.44    20249.45    343.92 o 
   6   0  10    81750.50    81590.93   1550.44 o 
   8   0  10    38505.55    39071.81    663.43 o 
  10   0  10     1074.26      888.22     55.23 o 
  12   0  10    11677.13    11576.21    189.86 o 
  14   0  10    27951.07    27674.04    761.61 o 
  16   0  10       23.72       -0.86     36.85 o 
  18   0  10    10920.98    11327.41    261.27 o 
  20   0  10     7218.57     7128.54    259.39 o 
 -21   1  10       41.85        5.58     51.75 o 
 -19   1  10     3352.40     3415.85    114.56 o 
 -17   1  10     8112.67     8137.37    178.52 o 
 -15   1  10     3496.58     3583.55    105.63 o 
 -13   1  10      106.76      112.56     33.98 o 
 -11   1  10     7428.93     7416.86    110.90 o 
  -9   1  10    13059.23    12979.20    171.98 o 
  -7   1  10      353.77      449.48     32.85 o 
  -5   1  10    17499.26    18160.02    189.90 o 
  -3   1  10    37804.06    38933.43    378.07 o 
  -1   1  10      273.53      396.32     22.52 o 
   1   1  10     6523.32     5918.68     71.54 o 
   3   1  10    46368.07    47978.13    592.54 o 
   5   1  10     2767.05     2806.02     51.47 o 
   7   1  10       23.87       86.29     20.45 o 
   9   1  10    14440.80    14699.84    169.61 o 
  11   1  10    19981.18    19805.30    237.03 o 
  13   1  10        1.18      -15.85     18.20 o 
  15   1  10     1684.32     1763.05     59.52 o 
  17   1  10    18125.48    18209.46    260.77 o 
  19   1  10     1159.27     1023.41     71.74 o 
  21   1  10     4676.86     4590.32    145.27 o 
 -20   2  10      343.74      411.80     56.33 o 
 -18   2  10        7.01      -13.45     37.65 o 
 -16   2  10      656.64      674.39     55.19 o 
 -14   2  10        4.77       19.27     31.79 o 
 -12   2  10      337.81      409.25     31.56 o 
 -10   2  10      199.57      227.38     28.99 o 
  -8   2  10     1156.66     1192.60     41.62 o 
  -6   2  10      833.19      812.29     33.55 o 
  -4   2  10     1327.68     1500.00     38.10 o 
  -2   2  10      420.67      521.09     21.92 o 
   0   2  10      218.59      209.78     16.17 o 
   2   2  10     3763.98     4181.26     68.25 o 
   4   2  10     2030.39     2174.74     56.34 o 
   6   2  10    10907.16    11122.93    158.42 o 
   8   2  10      369.14      379.48     21.20 o 
  10   2  10     1763.12     1767.24     45.27 o 
  12   2  10     2599.57     2441.49     55.15 o 
  14   2  10       93.04      138.06     23.58 o 
  16   2  10     2409.66     2248.67     68.66 o 
  18   2  10      200.21      213.90     39.96 o 
  20   2  10      309.40      215.92     52.13 o 
 -21   3  10      415.61      458.02     60.47 o 
 -19   3  10     3619.25     3670.19    120.60 o 
 -17   3  10     9902.78     9623.23    201.28 o 
 -15   3  10     2477.27     2676.67     93.12 o 
 -13   3  10     8263.77     8194.08    166.68 o 
 -11   3  10    16130.83    16021.10    239.17 o 
  -9   3  10     6931.07     6778.37    121.94 o 
  -7   3  10     1078.01     1271.68     41.34 o 
  -5   3  10    18827.88    17989.76    242.36 o 
  -3   3  10     5758.42     5825.82    100.35 o 
  -1   3  10     6559.28     6690.68     84.04 o 
   1   3  10    16738.28    17315.34    180.62 o 
   3   3  10    40091.39    43090.00    511.79 o 
   5   3  10     1216.35     1313.54     46.18 o 
   7   3  10     3881.79     3800.75     70.49 o 
   9   3  10     8284.16     8050.32    110.32 o 
  11   3  10    11623.50    11268.89    150.03 o 
  13   3  10       80.86      107.54     22.76 o 
  15   3  10     1423.38     1449.73     56.21 o 
  17   3  10     9623.70     9664.33    182.86 o 
  19   3  10     1206.83     1201.17     64.84 o 
 -20   4  10    10936.79    11164.83    237.98 o 
 -18   4  10      195.59      136.34     44.45 o 
 -16   4  10     4167.73     4099.09    118.95 o 
 -14   4  10    13400.28    12844.65    236.33 o 
 -12   4  10     3573.85     3266.82     80.51 o 
 -10   4  10     4792.78     4779.84    162.30 o 
  -8   4  10    36153.16    34347.52    457.49 o 
  -6   4  10    37498.13    36838.50    483.03 o 
  -4   4  10     1583.87     1452.54    104.06 o 
  -2   4  10    24190.93    23808.82    280.77 o 
   0   4  10    76100.53    75485.61    717.43 o 
   2   4  10     4766.10     4314.56     64.99 o 
   4   4  10     7404.59     6941.68    132.57 o 
   6   4  10    34133.26    33894.59    484.17 o 
   8   4  10     7759.16     7385.17    112.32 o 
  10   4  10     4913.42     4983.46    104.94 o 
  12   4  10    30775.93    30216.88    366.19 o 
  14   4  10    27596.24    27454.32    327.21 o 
  16   4  10       69.59       82.02     29.80 o 
  18   4  10     5585.07     5540.31    139.30 o 
  20   4  10    10585.62    10744.98    283.45 o 
 -19   5  10     5402.46     5370.35    149.43 o 
 -17   5  10     4620.56     4622.15    132.58 o 
 -15   5  10      549.91      542.18     63.73 o 
 -13   5  10     1584.60     1559.16     59.74 o 
 -11   5  10     6172.46     6400.85    123.30 o 
  -9   5  10    12758.94    12578.24    197.43 o 
  -7   5  10      242.13      254.65     31.40 o 
  -5   5  10    17821.98    17147.49    260.53 o 
  -3   5  10    20852.36    19693.25    224.73 o 
  -1   5  10      307.59      226.73     19.41 o 
   1   5  10    13623.28    14715.36    188.24 o 
   3   5  10     8447.38     8399.66    108.44 o 
   5   5  10    34072.71    34582.46    340.64 o 
   7   5  10     3255.13     3158.78     70.67 o 
   9   5  10    16864.75    16182.89    238.16 o 
  11   5  10     9841.32     9521.23    166.45 o 
  13   5  10     2538.79     2563.09     76.96 o 
  15   5  10    14871.21    14262.40    193.76 o 
  17   5  10     4524.28     4496.12    131.92 o 
  19   5  10      459.70      469.04     63.77 o 
 -20   6  10       41.38       48.57     47.73 o 
 -18   6  10      548.48      623.07     88.05 o 
 -16   6  10       28.89       47.63     39.31 o 
 -14   6  10       14.17        5.96     36.40 o 
 -12   6  10       65.35       66.72     28.37 o 
 -10   6  10     1237.20     1306.13     54.83 o 
  -8   6  10     3484.05     3416.41     73.44 o 
  -6   6  10      569.80      654.49     37.21 o 
  -4   6  10     1959.13     2100.60     55.34 o 
  -2   6  10      891.49      762.51     35.46 o 
   0   6  10      304.56      265.60     24.82 o 
   2   6  10      770.90      786.14     30.77 o 
   4   6  10     4069.57     3935.16     58.60 o 
   6   6  10       68.49      100.45     27.04 o 
   8   6  10      752.43      750.89     42.15 o 
  10   6  10     7161.93     6693.20    124.76 o 
  12   6  10     1760.49     1784.00     71.13 o 
  14   6  10      624.37      672.48     41.56 o 
  16   6  10     1292.40     1313.14     63.78 o 
  18   6  10      139.16       93.38     45.00 o 
 -19   7  10     1026.65      972.35     74.40 o 
 -17   7  10     9289.65     9174.97    203.87 o 
 -15   7  10     3053.75     2970.92    104.03 o 
 -13   7  10     2347.72     2296.56     75.85 o 
 -11   7  10    13971.46    13182.37    187.95 o 
  -9   7  10     5810.76     5992.82    114.20 o 
  -7   7  10      131.89      124.21     27.01 o 
  -5   7  10      818.04      798.68     37.59 o 
  -3   7  10    25476.48    25556.29    335.10 o 
  -1   7  10      767.51      775.45     51.36 o 
   1   7  10     9671.56     9085.50    123.10 o 
   3   7  10    18884.86    18324.01    324.86 o 
   5   7  10     9154.53     9215.48    137.31 o 
   7   7  10      243.89      289.41     37.65 o 
   9   7  10    11966.17    11660.49    186.82 o 
  11   7  10     9068.21     8883.39    141.91 o 
  13   7  10       26.83        0.18     38.31 o 
  15   7  10     8854.96     8836.33    173.83 o 
  17   7  10     2096.59     2161.41     95.51 o 
 -18   8  10      751.31      679.16     67.63 o 
 -16   8  10     6507.30     6466.73    163.19 o 
 -14   8  10    25179.40    24794.49    408.63 o 
 -12   8  10      227.48      235.36     38.75 o 
 -10   8  10     4807.11     4800.62    102.77 o 
  -8   8  10    14981.72    15115.06    229.12 o 
  -6   8  10    16928.19    16794.03    248.43 o 
  -4   8  10      105.92      213.06     48.04 o 
  -2   8  10    14725.44    15125.26    203.74 o 
   0   8  10    28615.21    29279.35    327.14 o 
   2   8  10     5056.54     5272.59    105.75 o 
   4   8  10    23858.31    24411.34    303.55 o 
   6   8  10    14263.28    14048.69    193.28 o 
   8   8  10     8643.89     8687.71    173.61 o 
  10   8  10     2072.15     2106.96     90.17 o 
  12   8  10    19589.27    19607.26    293.33 o 
  14   8  10     3721.08     3770.40    112.16 o 
  16   8  10      608.07      629.07     57.76 o 
  18   8  10     5336.19     5699.35    167.44 o 
 -17   9  10     5204.76     5248.80    151.00 o 
 -15   9  10       78.56       79.64     49.19 o 
 -13   9  10     8891.61     8957.98    192.16 o 
 -11   9  10    10650.27    10137.40    205.82 o 
  -9   9  10     3811.23     3920.02     94.44 o 
  -7   9  10     1795.75     1673.98     61.62 o 
  -5   9  10     2485.34     2545.21     74.80 o 
  -3   9  10    13223.60    12396.58    173.15 o 
  -1   9  10      920.94      775.79     81.81 o 
   1   9  10     8938.17     8689.73    149.49 o 
   3   9  10     8873.40     8885.14    153.44 o 
   5   9  10     1497.37     1453.17     60.29 o 
   7   9  10     5228.56     5355.36    133.12 o 
   9   9  10     9289.31     9070.21    170.13 o 
  11   9  10     2068.90     1975.56     77.46 o 
  13   9  10       98.32       79.12     32.39 o 
  15   9  10     5053.81     5247.14    134.29 o 
  17   9  10     2795.93     2840.40    118.96 o 
 -16  10  10      730.72      742.21     77.94 o 
 -14  10  10        5.69      -14.85     50.57 o 
 -12  10  10      398.07      379.39     47.74 o 
 -10  10  10      221.57      197.01     33.83 o 
  -8  10  10       10.98       32.44     28.50 o 
  -6  10  10     3010.36     3268.71     98.12 o 
  -4  10  10      218.09      214.41     36.90 o 
  -2  10  10     1191.95     1151.96     59.21 o 
   0  10  10       79.65       41.48     33.14 o 
   2  10  10     1470.35     1284.86     64.33 o 
   4  10  10      542.78      431.03     38.99 o 
   6  10  10      140.72       96.17     33.55 o 
   8  10  10      820.76      765.02     57.60 o 
  10  10  10       28.41       38.52     39.63 o 
  12  10  10     1283.75     1324.34     92.61 o 
  14  10  10      154.52      128.88     40.67 o 
  16  10  10      345.02      405.80     76.42 o 
 -15  11  10      832.41      797.55     80.05 o 
 -13  11  10       39.13       47.50     46.98 o 
 -11  11  10    12417.07    11953.76    369.99 o 
  -9  11  10     9285.17     9487.19    173.06 o 
  -7  11  10        5.04        6.17     28.51 o 
  -5  11  10     4392.33     4138.55    115.65 o 
  -3  11  10    11193.02    10430.03    228.58 o 
  -1  11  10     1049.13      945.19     56.14 o 
   1  11  10     1280.02     1192.85     63.17 o 
   3  11  10     5939.64     5765.77    139.01 o 
   5  11  10     9690.83     9590.62    197.05 o 
   7  11  10     2708.85     2549.86     94.74 o 
   9  11  10     7862.64     7466.22    212.55 o 
  11  11  10     2991.40     3011.15    114.37 o 
  13  11  10      314.33      341.61     56.04 o 
 -12  12  10     3846.12     4021.81    135.37 o 
 -10  12  10     3630.01     3947.96    124.56 o 
  -8  12  10    12733.41    12975.50    247.91 o 
  -6  12  10     9678.80     9833.89    203.84 o 
  -4  12  10      493.79      469.08     61.31 o 
  -2  12  10     9968.59     9879.91    240.23 o 
   0  12  10    10808.19    10617.05    236.57 o 
   2  12  10     2585.50     2500.71     90.25 o 
   4  12  10     4186.85     4101.13    117.30 o 
   6  12  10    11161.29    10961.01    220.51 o 
   8  12  10     2446.34     2466.43     95.69 o 
  10  12  10     1389.88     1467.33     98.40 o 
  12  12  10     7663.88     7847.70    196.28 o 
 -11  13  10     3613.74     3566.69    140.42 o 
  -9  13  10      262.01      270.65     41.50 o 
  -7  13  10      304.80      241.82     44.06 o 
  -5  13  10     7674.87     7702.06    177.07 o 
  -3  13  10     3039.58     2868.63    119.02 o 
  -1  13  10      821.39      862.21     73.13 o 
   1  13  10     1390.99     1536.40     91.57 o 
   3  13  10     8521.85     8271.25    223.93 o 
   5  13  10        3.68      -17.72     44.44 o 
   7  13  10      228.96      159.09     55.70 o 
   9  13  10     3038.54     2871.07    108.28 o 
  11  13  10     3487.66     3551.67    222.78 o 
  -8  14  10       15.50       15.65     39.13 o 
  -6  14  10      213.24      185.30     50.70 o 
  -4  14  10      187.63      193.57     50.99 o 
  -2  14  10       29.55       65.08     47.18 o 
   0  14  10       54.20       -7.48     42.96 o 
   2  14  10       93.00      112.40     51.57 o 
   4  14  10      264.57      248.41     73.27 o 
   6  14  10        5.67      -39.75     47.46 o 
   8  14  10      150.42      135.78     58.14 o 
  -5  15  10     4615.81     4508.03    214.44 o 
  -3  15  10     3503.33     3437.66    164.01 o 
  -1  15  10      551.07      548.04     67.48 o 
   1  15  10     1035.70      992.93     95.93 o 
   3  15  10     5711.49     5630.67    184.73 o 
   5  15  10     2658.74     2697.90    131.58 o 
 -21   1  11       24.91       16.80     45.21 o 
 -19   1  11      956.12     1069.65     81.28 o 
 -17   1  11     5580.15     5709.59    145.43 o 
 -15   1  11      187.56      185.93     39.81 o 
 -13   1  11     1353.35     1310.78     63.61 o 
 -11   1  11    12916.34    12826.37    180.57 o 
  -9   1  11    28346.59    27979.03    364.01 o 
  -7   1  11     2721.69     2647.82     62.13 o 
  -5   1  11    22873.64    23647.31    282.35 o 
  -3   1  11    16335.47    16849.70    225.35 o 
  -1   1  11      581.74      598.61     21.09 o 
   1   1  11    24687.05    24024.94    325.66 o 
   3   1  11    16021.56    17167.12    237.39 o 
   5   1  11    21088.51    21317.04    285.98 o 
   7   1  11     1948.68     1721.37     50.70 o 
   9   1  11    44724.38    44680.40    535.44 o 
  11   1  11     5901.97     5609.03     98.70 o 
  13   1  11        5.13        1.56     22.24 o 
  15   1  11     9698.53     9809.37    179.11 o 
  17   1  11    11541.75    11635.86    243.24 o 
  19   1  11      399.35      498.92     58.90 o 
 -20   2  11     7643.86     8230.12    244.17 o 
 -18   2  11     1131.93     1121.13     72.04 o 
 -16   2  11     1020.63     1118.49     66.62 o 
 -14   2  11    19799.23    19527.73    331.44 o 
 -12   2  11    13193.59    12503.07    197.08 o 
 -10   2  11     5009.80     4998.92    101.71 o 
  -8   2  11    16367.07    15755.75    204.19 o 
  -6   2  11    24891.66    22907.86    302.25 o 
  -4   2  11       10.93      138.30     33.29 o 
  -2   2  11    27139.52    27010.63    373.07 o 
   0   2  11    28399.15    28475.37    283.81 o 
   2   2  11    20270.04    19951.02    238.64 o 
   4   2  11     7141.19     7119.29    105.79 o 
   6   2  11    33107.37    33017.03    378.41 o 
   8   2  11    17122.17    16870.09    214.69 o 
  10   2  11     2092.49     2136.79     48.12 o 
  12   2  11    25927.57    25981.31    355.38 o 
  14   2  11    11736.50    11975.06    181.32 o 
  16   2  11        6.35      -34.75     29.43 o 
  18   2  11     5026.63     5100.00    148.04 o 
  20   2  11    13144.40    13642.40    284.40 o 
 -19   3  11     1205.71     1279.33     78.05 o 
 -17   3  11     6147.23     6076.19    152.99 o 
 -15   3  11     3740.48     3522.53    108.19 o 
 -13   3  11     1570.52     1495.40     69.68 o 
 -11   3  11    11377.91    11023.25    178.73 o 
  -9   3  11     1014.53      921.26     37.43 o 
  -7   3  11     2390.80     2210.55     63.38 o 
  -5   3  11    19042.28    17667.96    240.28 o 
  -3   3  11    21863.63    21738.91    282.02 o 
  -1   3  11      207.84      245.32     18.40 o 
   1   3  11     4867.64     4819.50     73.34 o 
   3   3  11    14964.64    14748.45    186.59 o 
   5   3  11     6520.11     6457.85    110.74 o 
   7   3  11      737.01      781.94     38.12 o 
   9   3  11     9097.07     9374.83    156.20 o 
  11   3  11    29181.68    28896.57    450.54 o 
  13   3  11      418.43      528.42     37.70 o 
  15   3  11     9660.57     9732.41    179.09 o 
  17   3  11     3312.18     3173.12    112.35 o 
  19   3  11      782.80      610.37     64.59 o 
 -20   4  11     1011.01     1140.38     78.41 o 
 -18   4  11      141.23      107.43     43.89 o 
 -16   4  11       11.10       -0.34     37.57 o 
 -14   4  11        2.06      -21.23     34.37 o 
 -12   4  11      187.63      159.44     28.30 o 
 -10   4  11      484.70      427.58     35.81 o 
  -8   4  11      782.25      778.73     42.66 o 
  -6   4  11     3091.23     2957.74     84.57 o 
  -4   4  11        9.72      -11.91     23.42 o 
  -2   4  11       14.94       26.40     19.54 o 
   0   4  11     1146.17     1206.45     34.99 o 
   2   4  11     6935.08     6502.01    105.07 o 
   4   4  11     1639.96     1457.76     65.81 o 
   6   4  11     1539.63     1346.39     59.63 o 
   8   4  11     1947.51     1939.61     49.26 o 
  10   4  11      391.40      354.69     38.73 o 
  12   4  11      108.70      108.32     26.35 o 
  14   4  11      555.01      555.84     44.80 o 
  16   4  11      286.77      301.96     40.66 o 
  18   4  11     1512.65     1556.98     97.21 o 
 -19   5  11     3540.47     3445.27    122.09 o 
 -17   5  11     7891.39     7347.28    174.02 o 
 -15   5  11      970.19      985.71     65.16 o 
 -13   5  11     5340.49     5247.71    150.04 o 
 -11   5  11    15634.37    15411.23    237.69 o 
  -9   5  11    15126.47    14899.06    227.77 o 
  -7   5  11     1461.30     1380.86    100.50 o 
  -5   5  11    14840.88    13972.64    207.58 o 
  -3   5  11    14191.86    14249.79    199.55 o 
  -1   5  11     1180.22     1289.07     38.43 o 
   1   5  11    23307.86    22949.61    275.83 o 
   3   5  11    25081.29    24981.28    296.13 o 
   5   5  11     1241.23     1278.36     56.38 o 
   7   5  11     9413.60     9063.39    157.80 o 
   9   5  11    31186.60    30039.89    407.05 o 
  11   5  11     3301.63     3188.92     83.39 o 
  13   5  11      140.63      116.30     27.43 o 
  15   5  11     7440.67     7588.83    153.74 o 
  17   5  11     6868.45     6953.62    150.38 o 
  19   5  11      102.63       23.40     53.81 o 
 -18   6  11      954.13      853.23     67.05 o 
 -16   6  11     6468.26     6360.19    158.57 o 
 -14   6  11    10955.34    10558.83    211.08 o 
 -12   6  11     1631.80     1574.82     62.05 o 
 -10   6  11     2086.63     2026.60     67.10 o 
  -8   6  11    30292.72    29821.55    459.19 o 
  -6   6  11    19187.63    19261.72    272.81 o 
  -4   6  11      150.14      185.79     26.09 o 
  -2   6  11    23866.52    23876.89    239.27 o 
   0   6  11    51537.32    50106.17    566.13 o 
   2   6  11     1180.87     1081.74     40.18 o 
   4   6  11     5638.15     5725.44     75.83 o 
   6   6  11     8803.29     8648.05    144.61 o 
   8   6  11     9705.97     9451.41    179.09 o 
  10   6  11     8892.73     8554.66    150.31 o 
  12   6  11     7310.43     7334.29    139.37 o 
  14   6  11    17088.27    17254.59    309.28 o 
  16   6  11      630.05      577.04     56.88 o 
  18   6  11     9175.21     9590.67    260.24 o 
 -17   7  11     1792.40     2006.20     94.39 o 
 -15   7  11      386.34      360.15     51.45 o 
 -13   7  11     1361.28     1435.70     62.84 o 
 -11   7  11    10081.18     9762.29    173.35 o 
  -9   7  11     5273.98     5045.48    129.67 o 
  -7   7  11       54.04       54.61     25.49 o 
  -5   7  11    14715.88    14095.13    191.80 o 
  -3   7  11     7200.72     6967.34    100.67 o 
  -1   7  11      373.48      316.65     27.03 o 
   1   7  11     1834.48     2019.95     59.43 o 
   3   7  11    27799.86    28112.80    308.43 o 
   5   7  11     4701.14     4441.48     79.64 o 
   7   7  11     2713.39     2752.36     71.71 o 
   9   7  11     7120.33     6809.86    129.61 o 
  11   7  11     5322.99     4851.85    105.76 o 
  13   7  11      152.17      137.02     32.90 o 
  15   7  11     3070.59     3194.28    128.56 o 
  17   7  11     2988.57     2894.75    110.58 o 
 -18   8  11      557.59      467.23     62.08 o 
 -16   8  11       54.55       65.44     43.44 o 
 -14   8  11       14.16       68.60     43.19 o 
 -12   8  11      468.91      436.11     46.36 o 
 -10   8  11       41.47       26.62     25.85 o 
  -8   8  11     1765.27     1707.03     60.42 o 
  -6   8  11      285.34      299.15     33.18 o 
  -4   8  11     3409.86     3363.66     73.74 o 
  -2   8  11      158.88      141.19     24.75 o 
   0   8  11     1348.56     1202.60     39.14 o 
   2   8  11       14.83       -1.01     18.73 o 
   4   8  11      670.81      700.04     34.84 o 
   6   8  11     3200.37     3204.80     82.26 o 
   8   8  11     1993.26     1955.60     68.82 o 
  10   8  11     1000.68      883.28     59.53 o 
  12   8  11      359.48      444.71     48.43 o 
  14   8  11      293.54      317.01     57.67 o 
  16   8  11      135.32       98.30     44.89 o 
 -17   9  11     4514.09     4310.12    159.83 o 
 -15   9  11      908.24      922.92     79.18 o 
 -13   9  11     5006.96     4992.06    155.94 o 
 -11   9  11    14013.25    13500.01    253.96 o 
  -9   9  11     4042.05     3936.45    108.80 o 
  -7   9  11      576.41      601.15     41.87 o 
  -5   9  11     5760.72     5729.75    107.38 o 
  -3   9  11     9392.46     9013.38    158.42 o 
  -1   9  11      123.15       94.83     31.06 o 
   1   9  11     5659.96     4973.06    101.95 o 
   3   9  11    20110.07    18685.80    275.55 o 
   5   9  11     2117.35     2261.38     76.46 o 
   7   9  11    10423.49    10043.01    199.80 o 
   9   9  11     4914.98     5057.17    120.89 o 
  11   9  11    12095.88    11758.87    211.90 o 
  13   9  11      770.87      696.38     56.08 o 
  15   9  11     2920.87     3013.39    118.06 o 
 -14  10  11    10957.78    11243.69    269.64 o 
 -12  10  11     3670.54     3697.42    116.87 o 
 -10  10  11        6.95       17.77     29.17 o 
  -8  10  11    15833.46    16286.50    253.35 o 
  -6  10  11    14245.80    14241.77    208.33 o 
  -4  10  11       84.66      122.97     38.22 o 
  -2  10  11     9229.18     9449.06    229.56 o 
   0  10  11    18152.30    17926.38    362.73 o 
   2  10  11       49.28      135.02     34.70 o 
   4  10  11     4317.77     4417.11    103.35 o 
   6  10  11    26930.82    26210.53    370.76 o 
   8  10  11     8412.52     8492.09    160.76 o 
  10  10  11     4537.37     4549.18    139.60 o 
  12  10  11     7381.82     7539.02    190.94 o 
  14  10  11     4838.87     4771.33    159.17 o 
 -13  11  11     1499.67     1727.67     85.87 o 
 -11  11  11     2672.33     2772.29    104.13 o 
  -9  11  11     3352.43     3501.64     96.18 o 
  -7  11  11        1.95        1.73     29.79 o 
  -5  11  11     5437.92     5474.82    137.84 o 
  -3  11  11    11433.63    10669.68    183.03 o 
  -1  11  11     1375.37     1181.56     56.50 o 
   1  11  11     9623.48     9397.82    191.99 o 
   3  11  11     4009.53     3793.79    113.39 o 
   5  11  11     1045.73      958.49     63.72 o 
   7  11  11     1199.89     1152.26     69.98 o 
   9  11  11     4546.20     4653.27    136.16 o 
  11  11  11     2754.58     2699.83    112.90 o 
  13  11  11       77.13       -5.27     48.37 o 
 -12  12  11     1308.40     1427.18    105.51 o 
 -10  12  11     1213.52     1198.03     72.76 o 
  -8  12  11       13.29       -3.57     31.68 o 
  -6  12  11      491.91      433.21     48.27 o 
  -4  12  11      180.17      168.38     41.85 o 
  -2  12  11     1152.15     1063.58     64.12 o 
   0  12  11       51.01        7.28     35.40 o 
   2  12  11      414.31      409.30     48.40 o 
   4  12  11      153.06      181.31     43.75 o 
   6  12  11      149.22      177.29     45.08 o 
   8  12  11     1957.20     1940.90     89.11 o 
  10  12  11       28.66       -1.78     41.64 o 
  12  12  11     2287.45     2334.32    108.49 o 
  -9  13  11     2008.17     2118.78     96.45 o 
  -7  13  11      122.96       95.06     36.48 o 
  -5  13  11     3859.80     3838.80    152.19 o 
  -3  13  11     9939.23     9268.14    321.47 o 
  -1  13  11      630.57      757.33     72.07 o 
   1  13  11      306.72      224.58     54.74 o 
   3  13  11     9662.74     9260.48    244.71 o 
   5  13  11     1629.61     1608.84    139.18 o 
   7  13  11     1425.99     1432.16     98.65 o 
   9  13  11     5515.63     5609.50    159.47 o 
  -8  14  11     6477.90     6886.34    162.16 o 
  -6  14  11     4494.12     4602.42    212.47 o 
  -4  14  11      102.09       91.13     41.02 o 
  -2  14  11     3968.19     3926.98    147.36 o 
   0  14  11     4568.99     4578.55    162.48 o 
   2  14  11     5299.74     5155.94    173.48 o 
   4  14  11     4077.38     4050.68    155.02 o 
   6  14  11     8160.82     8270.84    261.27 o 
  -1  15  11      247.80      230.71     58.11 o 
   1  15  11     1334.57     1422.09     95.28 o 
 -20   0  12     6047.21     5771.39    225.23 o 
 -18   0  12      318.52      270.16     70.08 o 
 -16   0  12    20641.78    20345.50    579.09 o 
 -14   0  12    21988.87    21820.87    491.63 o 
 -12   0  12     6123.06     5942.12    283.27 o 
 -10   0  12     3023.69     2674.17    152.70 o 
  -8   0  12    19658.90    19047.62    409.08 o 
  -6   0  12    16014.64    15383.11    333.03 o 
  -4   0  12     6770.95     6960.16    226.53 o 
  -2   0  12    14532.67    14212.62    224.53 o 
   0   0  12    30482.24    30979.04    485.61 o 
   2   0  12     7210.81     7306.99    136.85 o 
   4   0  12    16563.92    17229.59    685.38 o 
   6   0  12    40011.16    38951.65    788.33 o 
   8   0  12    45097.03    43332.12    874.26 o 
  10   0  12     7531.28     8401.68    181.55 o 
  12   0  12    12310.39    12263.48    339.38 o 
  14   0  12     1348.76     1204.83     97.13 o 
  16   0  12      514.19      523.65     79.95 o 
  18   0  12     6901.63     6547.99    242.81 o 
 -19   1  12     1367.18     1322.93     76.91 o 
 -17   1  12     7402.51     7640.61    198.94 o 
 -15   1  12      491.33      544.99     50.12 o 
 -13   1  12     1737.54     1704.43     74.31 o 
 -11   1  12     7890.14     8011.67    140.92 o 
  -9   1  12     1884.08     1695.15     64.94 o 
  -7   1  12      158.91      248.37     50.37 o 
  -5   1  12    14570.19    13866.60    177.54 o 
  -3   1  12    22393.24    23605.36    256.96 o 
  -1   1  12      348.21      350.84     23.37 o 
   1   1  12      523.77      555.85     20.59 o 
   3   1  12     6422.07     6302.44    111.29 o 
   5   1  12    17069.07    16491.90    231.66 o 
   7   1  12     1982.64     1933.75     53.00 o 
   9   1  12    19590.47    18989.34    297.57 o 
  11   1  12     5735.19     5975.47    119.86 o 
  13   1  12      383.84      376.40     47.12 o 
  15   1  12     7911.14     7910.98    185.10 o 
  17   1  12      286.56      317.87     52.56 o 
  19   1  12     5108.50     5048.33    219.18 o 
 -20   2  12       83.99        5.84     53.13 o 
 -18   2  12      207.99      216.46     46.74 o 
 -16   2  12        0.35      -33.52     43.65 o 
 -14   2  12     1781.87     1738.55     76.95 o 
 -12   2  12       40.30      102.46     34.26 o 
 -10   2  12     2233.00     2164.73     71.98 o 
  -8   2  12       43.10       32.38     28.16 o 
  -6   2  12       19.28       28.94     25.00 o 
  -4   2  12      552.10      580.84     30.59 o 
  -2   2  12      793.90      895.25     32.50 o 
   0   2  12      683.49      635.34     27.59 o 
   2   2  12     1042.33     1208.69     33.27 o 
   4   2  12     4463.42     4276.69    111.96 o 
   6   2  12      226.64      287.17     22.66 o 
   8   2  12      311.43      304.58     45.79 o 
  10   2  12      447.71      307.87     33.95 o 
  12   2  12      217.67      153.15     31.92 o 
  14   2  12       62.01       76.12     41.07 o 
  16   2  12     3520.93     3504.70    118.25 o 
  18   2  12     3961.41     3816.17    129.60 o 
 -19   3  12     3212.74     3375.00    120.02 o 
 -17   3  12     1883.19     1847.17     85.45 o 
 -15   3  12     1315.83     1244.79     68.14 o 
 -13   3  12     2063.01     1957.24     78.90 o 
 -11   3  12    12153.14    12020.43    193.01 o 
  -9   3  12     9051.49     8771.66    150.58 o 
  -7   3  12      553.44      589.76     41.46 o 
  -5   3  12     6299.38     6277.10    108.72 o 
  -3   3  12    25367.02    24883.78    320.20 o 
  -1   3  12      249.67      281.96     19.88 o 
   1   3  12     5994.57     6035.64    115.51 o 
   3   3  12    15162.22    15818.62    199.60 o 
   5   3  12     8890.90     9298.57    159.26 o 
   7   3  12    10227.05     9807.88    156.00 o 
   9   3  12     2806.74     2730.42     72.82 o 
  11   3  12    12874.64    12953.00    232.61 o 
  13   3  12      872.98      880.09     49.84 o 
  15   3  12    12105.49    11760.24    241.40 o 
  17   3  12     5805.06     5548.19    154.24 o 
  19   3  12      175.06      164.74     55.57 o 
 -18   4  12     1134.88     1101.52     73.46 o 
 -16   4  12     1006.52      998.14     66.23 o 
 -14   4  12    24497.22    24091.05    390.11 o 
 -12   4  12     6635.79     6376.86    125.61 o 
 -10   4  12     9561.03     9240.91    158.13 o 
  -8   4  12    39387.06    37798.17    503.90 o 
  -6   4  12    13344.53    13614.29    186.56 o 
  -4   4  12      439.33      391.33     53.26 o 
  -2   4  12    24017.47    23680.28    264.68 o 
   0   4  12    56185.51    56742.59    585.97 o 
   2   4  12    16202.54    16431.67    243.37 o 
   4   4  12    17411.55    17083.38    346.71 o 
   6   4  12    35143.59    34110.50    495.51 o 
   8   4  12     4181.81     4205.42    100.20 o 
  10   4  12     3173.85     3383.57     90.84 o 
  12   4  12    22382.13    22399.27    324.32 o 
  14   4  12    10934.00    10934.78    194.02 o 
  16   4  12      367.09      319.31     50.68 o 
  18   4  12    12688.50    12997.98    270.26 o 
 -19   5  12      822.46      829.12     71.76 o 
 -17   5  12     4307.75     4396.98    172.60 o 
 -15   5  12     3075.29     3045.40    103.78 o 
 -13   5  12     8137.51     8029.17    171.52 o 
 -11   5  12     7542.31     7335.80    138.53 o 
  -9   5  12     4702.26     4583.92    100.42 o 
  -7   5  12     3927.73     4204.09    105.33 o 
  -5   5  12     8199.51     8319.96    141.69 o 
  -3   5  12     5522.78     5098.20    100.61 o 
  -1   5  12    11457.03    11103.52    140.66 o 
   1   5  12     6062.46     5810.97     92.43 o 
   3   5  12    25897.83    26129.86    344.49 o 
   5   5  12      959.62     1016.75     62.38 o 
   7   5  12     3973.59     3945.13    101.13 o 
   9   5  12    15087.47    15075.25    229.43 o 
  11   5  12     2668.83     2604.45     76.40 o 
  13   5  12      690.28      769.21     48.55 o 
  15   5  12      259.99      278.03     52.34 o 
  17   5  12    13423.77    13558.79    273.99 o 
 -18   6  12      826.90      782.30     66.79 o 
 -16   6  12      208.62      209.11     50.07 o 
 -14   6  12        3.52       -0.35     34.91 o 
 -12   6  12      100.06       61.63     29.36 o 
 -10   6  12      145.62       82.17     30.66 o 
  -8   6  12       17.42       40.99     31.39 o 
  -6   6  12     3107.60     2942.54     77.60 o 
  -4   6  12      547.55      554.62     44.58 o 
  -2   6  12      680.09      601.79     28.30 o 
   0   6  12     1695.06     1687.00     44.95 o 
   2   6  12      524.90      565.15     28.96 o 
   4   6  12      210.30      168.31     24.46 o 
   6   6  12     3407.82     3317.52     90.49 o 
   8   6  12     2264.64     2178.54     76.60 o 
  10   6  12      985.57      914.25     49.11 o 
  12   6  12     1095.43     1216.37     56.75 o 
  14   6  12       89.98       34.80     33.42 o 
  16   6  12       83.43       53.77     47.54 o 
 -17   7  12     5530.35     5662.02    155.56 o 
 -15   7  12     2277.62     2225.54     94.39 o 
 -13   7  12     1303.08     1411.58     84.24 o 
 -11   7  12    11083.22    11009.14    212.84 o 
  -9   7  12     9588.31     9035.87    179.98 o 
  -7   7  12      721.94      715.61     43.74 o 
  -5   7  12     9117.02     8948.69    137.76 o 
  -3   7  12    13205.78    12727.23    154.60 o 
  -1   7  12     1752.63     1666.12     44.25 o 
   1   7  12    18815.10    17987.27    253.81 o 
   3   7  12    13308.61    12528.41    169.72 o 
   5   7  12       35.45       -8.06     23.78 o 
   7   7  12     1551.10     1625.36     65.55 o 
   9   7  12    17712.78    17338.92    327.61 o 
  11   7  12     9086.04     8896.05    158.78 o 
  13   7  12      196.37      156.96     34.61 o 
  15   7  12     5787.94     5979.12    150.74 o 
  17   7  12     5793.40     5675.43    184.21 o 
 -16   8  12     5382.53     5465.61    151.75 o 
 -14   8  12    11816.92    11951.03    278.29 o 
 -12   8  12    11188.73    11015.53    218.40 o 
 -10   8  12     1847.55     2020.14     81.80 o 
  -8   8  12    14071.58    13435.97    212.01 o 
  -6   8  12    27391.42    26481.82    368.26 o 
  -4   8  12        6.62       26.07     20.19 o 
  -2   8  12    40156.89    39350.65    439.01 o 
   0   8  12    18639.67    18690.55    260.57 o 
   2   8  12      407.26      546.87     31.04 o 
   4   8  12     8809.35     8745.31    214.38 o 
   6   8  12    30373.69    29841.97    461.68 o 
   8   8  12    10749.87    10458.54    199.12 o 
  10   8  12      586.47      605.97     65.94 o 
  12   8  12    17704.68    17427.02    304.26 o 
  14   8  12    16675.18    16709.53    308.14 o 
  16   8  12     1450.08     1393.99     95.37 o 
 -15   9  12      465.37      476.14     80.82 o 
 -13   9  12     1617.86     1643.00     95.43 o 
 -11   9  12     5489.77     5853.80    145.90 o 
  -9   9  12     2888.95     3013.19     98.12 o 
  -7   9  12       12.58       17.87     27.23 o 
  -5   9  12    14207.48    14195.28    187.28 o 
  -3   9  12     2524.40     2422.40     67.32 o 
  -1   9  12      174.50      152.95     34.31 o 
   1   9  12     8566.15     8074.27    133.59 o 
   3   9  12    10795.67    10729.86    163.27 o 
   5   9  12     2275.40     2198.22     77.44 o 
   7   9  12      254.07      203.73     40.61 o 
   9   9  12    10018.02    10180.26    185.87 o 
  11   9  12     2191.85     2037.20    123.25 o 
  13   9  12      407.26      427.50     57.81 o 
  15   9  12     3957.79     3891.66    135.11 o 
 -14  10  12       52.52       72.31     57.79 o 
 -12  10  12     2471.91     2533.04    160.06 o 
 -10  10  12      681.51      557.45     57.83 o 
  -8  10  12       29.63       27.50     28.06 o 
  -6  10  12      304.83      280.30     34.05 o 
  -4  10  12       18.66        5.78     26.72 o 
  -2  10  12      723.40      630.37     45.04 o 
   0  10  12      187.84      200.95     44.04 o 
   2  10  12      849.80      863.92     45.14 o 
   4  10  12       96.47       91.91     34.53 o 
   6  10  12     4749.42     4592.84    119.99 o 
   8  10  12       40.40        8.29     42.00 o 
  10  10  12      650.72      751.70    103.22 o 
  12  10  12       27.67      -13.09     41.19 o 
  14  10  12        0.45       31.76     46.38 o 
 -13  11  12      934.24     1041.16     85.98 o 
 -11  11  12     1793.54     1815.42     87.09 o 
  -9  11  12     5292.91     5413.39    128.49 o 
  -7  11  12      421.47      500.66     43.85 o 
  -5  11  12     4463.90     4344.22    107.37 o 
  -3  11  12     3354.30     3061.34     99.62 o 
  -1  11  12      852.59      941.18     52.56 o 
   1  11  12     3219.99     3117.49    132.84 o 
   3  11  12     6890.38     6880.01    163.21 o 
   5  11  12     1198.23     1195.79     75.22 o 
   7  11  12      451.73      384.24     53.58 o 
   9  11  12     4899.46     4778.57    145.24 o 
  11  11  12     2819.65     2868.30    113.50 o 
 -10  12  12      716.93      698.73     78.22 o 
  -8  12  12     9658.50     9917.39    221.30 o 
  -6  12  12     5154.63     5414.90    126.13 o 
  -4  12  12      476.02      414.69     49.80 o 
  -2  12  12     8369.69     8996.26    324.53 o 
   0  12  12    11593.56    11978.54    205.61 o 
   2  12  12      399.43      333.43     49.82 o 
   4  12  12     5658.45     5960.62    152.53 o 
   6  12  12    11601.76    11424.86    235.04 o 
   8  12  12     1985.09     1841.05    101.07 o 
  10  12  12       28.48       48.24     49.35 o 
  -9  13  12      862.18      943.39     69.28 o 
  -7  13  12      974.21      965.62     58.84 o 
  -5  13  12      755.54      768.16     61.64 o 
  -3  13  12     3458.99     3357.89    113.89 o 
  -1  13  12      117.83      147.81     43.52 o 
   1  13  12     2210.04     2141.18    114.82 o 
   3  13  12     5207.51     5207.48    176.35 o 
   5  13  12     1485.56     1323.99     95.79 o 
   7  13  12     4053.06     4063.60    162.29 o 
  -6  14  12      200.28      276.13     43.46 o 
  -4  14  12      138.33      102.14     43.94 o 
  -2  14  12       82.35      150.58     46.78 o 
   0  14  12        0.23      -31.48     50.75 o 
   2  14  12      185.03      192.69     60.16 o 
   4  14  12      438.84      319.09     65.65 o 
 -19   1  13     1819.06     1878.99     89.08 o 
 -17   1  13     4729.49     4827.44    133.37 o 
 -15   1  13     2467.43     2487.57    105.03 o 
 -13   1  13     4726.33     4603.57    134.44 o 
 -11   1  13     6724.16     6492.93    136.03 o 
  -9   1  13     1320.37     1251.91     64.31 o 
  -7   1  13     1182.34     1149.03     51.74 o 
  -5   1  13    13169.71    12697.52    166.95 o 
  -3   1  13     5491.52     5894.02    115.19 o 
  -1   1  13     1324.61     1408.70     42.49 o 
   1   1  13     6979.69     7028.36    147.13 o 
   3   1  13    35072.17    35281.28    455.09 o 
   5   1  13      609.42      619.77     40.01 o 
   7   1  13     2212.39     2251.91     81.45 o 
   9   1  13     3800.20     3674.24    102.98 o 
  11   1  13     2465.44     2502.06     89.20 o 
  13   1  13     2230.02     2269.64     93.78 o 
  15   1  13     1475.25     1364.77     76.22 o 
  17   1  13     7269.67     7167.83    182.77 o 
 -18   2  13       17.85       -9.72     38.38 o 
 -16   2  13    16388.30    16907.96    301.73 o 
 -14   2  13    20482.34    20410.03    339.93 o 
 -12   2  13     7612.85     7246.74    153.53 o 
 -10   2  13     2711.68     2826.87     92.81 o 
  -8   2  13    29921.57    29534.13    436.95 o 
  -6   2  13    17867.47    18104.57    250.72 o 
  -4   2  13     3092.11     2988.44     79.98 o 
  -2   2  13    39440.84    38636.09    406.04 o 
   0   2  13    58446.86    57762.23    634.24 o 
   2   2  13      183.23      189.85     22.79 o 
   4   2  13    22608.85    22534.21    275.49 o 
   6   2  13    44247.71    43155.53    546.33 o 
   8   2  13     4927.27     4931.88     96.39 o 
  10   2  13     2030.55     1983.79     88.33 o 
  12   2  13     8605.86     8891.61    223.11 o 
  14   2  13    22850.77    22979.17    448.81 o 
  16   2  13       29.08       26.28     43.84 o 
  18   2  13    12982.18    13555.62    281.75 o 
 -19   3  13     2029.21     2042.70     94.57 o 
 -17   3  13     2906.56     2965.78    107.14 o 
 -15   3  13      365.30      336.43     48.76 o 
 -13   3  13     7260.09     7211.90    173.85 o 
 -11   3  13     4257.24     4298.99     96.97 o 
  -9   3  13     2023.18     2258.22     75.97 o 
  -7   3  13      578.38      494.32     38.16 o 
  -5   3  13     4134.47     4397.59     98.34 o 
  -3   3  13    28949.46    29729.36    350.27 o 
  -1   3  13     4641.57     4436.06     94.23 o 
   1   3  13     7596.83     7818.09    105.28 o 
   3   3  13     1552.26     1468.70     52.54 o 
   5   3  13       42.54       49.33     33.50 o 
   7   3  13     6770.47     6722.93    120.21 o 
   9   3  13     9208.09     9200.20    153.33 o 
  11   3  13     4959.67     4989.82    129.94 o 
  13   3  13      628.42      646.19     65.48 o 
  15   3  13     7561.92     7529.36    182.69 o 
  17   3  13     5673.17     5830.02    227.93 o 
 -18   4  13      496.11      419.67     57.54 o 
 -16   4  13       53.48       45.43     41.23 o 
 -14   4  13        3.69       -4.46     35.27 o 
 -12   4  13     2204.92     2173.66     81.59 o 
 -10   4  13      176.05      175.78     31.16 o 
  -8   4  13      968.14      990.12     46.89 o 
  -6   4  13     1381.49     1335.99     61.07 o 
  -4   4  13       17.69       52.67     24.80 o 
  -2   4  13     2239.30     2071.89     49.91 o 
   0   4  13       85.05       65.05     25.12 o 
   2   4  13     1816.95     1730.98     67.91 o 
   4   4  13      887.59      841.85     53.10 o 
   6   4  13     2939.84     2712.40     86.69 o 
   8   4  13     2321.50     2205.78     66.28 o 
  10   4  13      270.49      293.94     37.43 o 
  12   4  13       15.24       49.48     37.24 o 
  14   4  13     2518.50     2506.83     95.46 o 
  16   4  13      781.57      860.93     68.90 o 
  18   4  13      443.51      570.33     64.75 o 
 -17   5  13     1774.13     1771.28     86.62 o 
 -15   5  13     1845.46     1916.69     84.14 o 
 -13   5  13      386.29      354.36     45.33 o 
 -11   5  13    10072.04     9850.54    171.92 o 
  -9   5  13     4746.75     4608.75    102.02 o 
  -7   5  13       85.30       79.22     32.26 o 
  -5   5  13    20184.37    19482.48    277.74 o 
  -3   5  13     4696.33     4717.16     79.48 o 
  -1   5  13      534.97      608.74     29.72 o 
   1   5  13      632.37      618.01     35.60 o 
   3   5  13     9020.06     8784.00    213.22 o 
   5   5  13     3178.54     3105.67     89.34 o 
   7   5  13      778.37      866.53     52.14 o 
   9   5  13    19554.94    19406.21    277.80 o 
  11   5  13     9668.01     9570.25    168.70 o 
  13   5  13     1533.45     1525.91     76.17 o 
  15   5  13     3656.79     3649.83    116.98 o 
  17   5  13     4946.74     4977.96    169.10 o 
 -16   6  13     2719.19     2842.49    105.95 o 
 -14   6  13    12159.80    12300.03    237.44 o 
 -12   6  13     6692.91     6322.65    130.23 o 
 -10   6  13     3280.70     3377.97     93.09 o 
  -8   6  13    17243.21    17195.52    291.62 o 
  -6   6  13    30437.04    29782.48    404.62 o 
  -4   6  13     2321.15     1925.68     57.88 o 
  -2   6  13    20333.47    19106.99    223.82 o 
   0   6  13    22552.34    22214.87    274.30 o 
   2   6  13     8807.99     9104.57    138.14 o 
   4   6  13    11842.54    11720.37    206.17 o 
   6   6  13    23905.79    23685.94    363.92 o 
   8   6  13    20177.35    19728.81    317.50 o 
  10   6  13     1002.07     1052.31     56.85 o 
  12   6  13    31627.83    30932.50    487.60 o 
  14   6  13     5267.22     5267.47    139.43 o 
  16   6  13      267.89      252.17     50.57 o 
 -17   7  13     4103.81     4533.31    139.83 o 
 -15   7  13        1.95        8.22     39.41 o 
 -13   7  13      494.77      457.73     51.43 o 
 -11   7  13     6033.56     6288.75    145.83 o 
  -9   7  13     4322.05     4133.95    110.36 o 
  -7   7  13       25.97       10.23     32.17 o 
  -5   7  13     8012.45     8092.81    133.82 o 
  -3   7  13     8483.60     8486.01    123.83 o 
  -1   7  13       14.96        3.82     20.09 o 
   1   7  13    14515.42    14244.46    174.95 o 
   3   7  13     8285.65     8710.40    191.69 o 
   5   7  13     7202.17     6737.86    138.63 o 
   7   7  13     1077.60     1043.17     56.86 o 
   9   7  13     6973.49     6761.30    145.61 o 
  11   7  13     1522.77     1426.14    112.94 o 
  13   7  13      570.27      572.14     77.50 o 
  15   7  13     8957.91     9146.94    239.34 o 
 -16   8  13      150.12      128.14     49.48 o 
 -14   8  13      137.47      240.14     53.88 o 
 -12   8  13       53.48       33.05     35.05 o 
 -10   8  13      579.49      473.99     47.89 o 
  -8   8  13       99.28      135.63     45.33 o 
  -6   8  13       95.82       35.22     26.90 o 
  -4   8  13       67.12       33.76     21.19 o 
  -2   8  13      582.10      593.39     32.59 o 
   0   8  13      200.73      198.08     26.73 o 
   2   8  13      188.98      191.45     29.87 o 
   4   8  13      179.38      265.98     42.10 o 
   6   8  13      709.00      615.06     52.81 o 
   8   8  13     2429.34     2334.62    103.01 o 
  10   8  13      241.74      213.30     52.57 o 
  12   8  13      385.38      469.80     52.82 o 
  14   8  13       17.68        0.40     51.68 o 
 -15   9  13     1313.26     1326.88    141.31 o 
 -13   9  13       81.50       31.69     46.60 o 
 -11   9  13     2836.41     2896.93     99.82 o 
  -9   9  13     4875.98     5010.62    111.74 o 
  -7   9  13     1996.81     2038.56     70.15 o 
  -5   9  13     2122.81     2175.50     60.61 o 
  -3   9  13     7384.06     7145.67    124.49 o 
  -1   9  13        1.67        4.13     24.41 o 
   1   9  13     5401.78     5414.64    105.62 o 
   3   9  13     4890.52     4544.83    110.34 o 
   5   9  13     9538.00     9408.17    174.63 o 
   7   9  13      647.18      595.32     51.48 o 
   9   9  13     6717.52     6718.42    162.80 o 
  11   9  13     1860.68     2003.10    100.04 o 
  13   9  13      349.07      330.60     85.65 o 
 -14  10  13    13677.03    14241.43    320.25 o 
 -12  10  13     3673.10     3986.38    123.67 o 
 -10  10  13     1540.20     1498.97     75.22 o 
  -8  10  13    13862.21    14086.36    237.22 o 
  -6  10  13    10541.47    10572.19    187.48 o 
  -4  10  13      137.22      147.70     34.36 o 
  -2  10  13    14043.95    13782.21    267.52 o 
   0  10  13    10904.47    11084.08    191.95 o 
   2  10  13     3180.21     3136.31     93.01 o 
   4  10  13    11637.14    11107.76    195.64 o 
   6  10  13    18142.76    18509.26    288.09 o 
   8  10  13     7740.38     7578.31    183.77 o 
  10  10  13      605.76      635.53     64.26 o 
  12  10  13    15013.65    15246.11    356.73 o 
 -11  11  13     4542.71     4791.83    137.29 o 
  -9  11  13     3254.55     3244.46    110.10 o 
  -7  11  13      741.48      652.18     48.85 o 
  -5  11  13     5950.22     6009.60    163.48 o 
  -3  11  13     3636.78     3848.65     90.31 o 
  -1  11  13      111.17      128.21     35.69 o 
   1  11  13     4126.15     4232.13    125.05 o 
   3  11  13    11669.77    11168.50    226.97 o 
   5  11  13     1160.77      942.91     72.49 o 
   7  11  13     1117.63      982.47     71.06 o 
   9  11  13     6872.98     6863.46    177.56 o 
  11  11  13     3978.02     3989.25    135.64 o 
 -10  12  13       57.93        6.57     40.49 o 
  -8  12  13       87.01       71.33     41.63 o 
  -6  12  13      366.45      401.17     45.83 o 
  -4  12  13      108.20      152.90     36.92 o 
  -2  12  13      579.29      619.23     55.64 o 
   0  12  13      100.05       48.32     40.55 o 
   2  12  13      427.47      410.96     53.77 o 
   4  12  13     1404.34     1517.84     81.39 o 
   6  12  13      186.00      173.70     48.40 o 
   8  12  13        1.30      -59.26     39.51 o 
  -7  13  13      820.77      796.25     56.92 o 
  -5  13  13     3531.69     3683.05    106.60 o 
  -3  13  13     3320.63     3206.35    124.18 o 
  -1  13  13     1258.17     1196.02     92.51 o 
   1  13  13     3086.30     2853.03    189.28 o 
   3  13  13     1996.68     1869.68    110.36 o 
   5  13  13      802.60      605.34     76.95 o 
   0  14  13     8967.12     9048.84    385.46 o 
 -18   0  14     1574.29     1607.40    116.91 o 
 -16   0  14     7309.87     7070.41    228.83 o 
 -14   0  14    11000.54    10979.06    294.52 o 
 -12   0  14     7267.20     7440.31    217.80 o 
 -10   0  14      119.90      148.47     99.10 o 
  -8   0  14    18064.38    18636.03    406.44 o 
  -6   0  14    31173.35    31719.93    521.03 o 
  -4   0  14     2250.17     2578.55    148.62 o 
  -2   0  14    31800.56    30365.66    503.24 o 
   0   0  14     7377.69     7294.78    157.99 o 
   2   0  14      125.97      135.11     31.13 o 
   4   0  14     4340.28     4465.56    161.54 o 
   6   0  14    35483.96    34253.97    716.46 o 
   8   0  14     4428.93     4132.76    157.28 o 
  10   0  14      261.79      172.68     57.41 o 
  12   0  14    34979.97    34138.15    734.04 o 
  14   0  14     8434.61     8356.89    279.01 o 
  16   0  14     1378.91     1437.97    287.84 o 
 -17   1  14     5369.01     5470.00    143.58 o 
 -15   1  14      177.47      148.10     41.61 o 
 -13   1  14     5139.07     5165.74    141.62 o 
 -11   1  14     2673.86     2788.86     85.39 o 
  -9   1  14     8801.98     8537.54    158.59 o 
  -7   1  14       43.11       18.34     25.10 o 
  -5   1  14    27787.01    26956.28    317.00 o 
  -3   1  14    16624.28    16297.15    193.05 o 
  -1   1  14        6.16      -13.12     22.96 o 
   1   1  14    26965.19    26124.00    307.80 o 
   3   1  14      436.63      404.63     46.72 o 
   5   1  14     2254.45     2189.06     80.99 o 
   7   1  14      290.76      256.55     40.90 o 
   9   1  14    15731.44    15719.75    271.01 o 
  11   1  14     8130.66     8116.53    173.38 o 
  13   1  14       61.11      -44.83     40.46 o 
  15   1  14     9019.51     8884.07    205.59 o 
  17   1  14     5097.01     5212.22    157.52 o 
 -18   2  14       13.19      -66.36     44.31 o 
 -16   2  14     1340.27     1472.35     88.42 o 
 -14   2  14      127.37      165.32     40.33 o 
 -12   2  14     2404.87     2281.76     83.45 o 
 -10   2  14      837.19      810.46     45.25 o 
  -8   2  14       49.67      152.68     57.31 o 
  -6   2  14     1091.72     1117.22     54.58 o 
  -4   2  14      264.55      339.93     49.64 o 
  -2   2  14     1562.69     1759.66     45.24 o 
   0   2  14     1344.59     1461.75     47.64 o 
   2   2  14    19053.16    18299.21    252.33 o 
   4   2  14      992.25     1002.55     59.74 o 
   6   2  14     2040.47     1881.54     78.04 o 
   8   2  14      635.73      612.61     52.07 o 
  10   2  14      124.37      190.35     41.02 o 
  12   2  14        0.77       20.90     41.71 o 
  14   2  14        1.50      -34.12     41.68 o 
  16   2  14       49.47       52.36     45.83 o 
 -17   3  14     5991.38     6074.07    157.93 o 
 -15   3  14     2557.02     2321.46     91.73 o 
 -13   3  14      356.46      400.79     64.75 o 
 -11   3  14    10689.13    10452.47    177.41 o 
  -9   3  14     7684.12     7803.58    142.09 o 
  -7   3  14     4463.63     4426.16    101.70 o 
  -5   3  14     8735.29     8518.94    154.92 o 
  -3   3  14     8297.39     8192.63    125.11 o 
  -1   3  14     3599.00     3571.65     73.00 o 
   1   3  14     9245.02     8296.76    138.53 o 
   3   3  14    35076.71    34144.48    501.84 o 
   5   3  14     5523.78     5715.39    106.80 o 
   7   3  14      732.31      701.46     52.24 o 
   9   3  14    17316.83    17175.29    290.65 o 
  11   3  14      436.64      450.49     49.62 o 
  13   3  14      754.10      739.27     60.76 o 
  15   3  14     4999.63     5309.27    146.78 o 
  17   3  14    17494.85    18459.97    404.72 o 
 -18   4  14      513.48      463.11     59.21 o 
 -16   4  14     4861.73     4832.67    136.09 o 
 -14   4  14    11380.22    11720.82    227.45 o 
 -12   4  14     6900.82     6825.57    151.90 o 
 -10   4  14     6133.20     6002.98    121.53 o 
  -8   4  14    24506.64    24549.34    346.66 o 
  -6   4  14     8639.12     8674.04    160.61 o 
  -4   4  14       37.32       37.37     23.14 o 
  -2   4  14    17170.11    17491.32    207.06 o 
   0   4  14    12896.08    12114.09    186.66 o 
   2   4  14     2350.92     2139.14     57.05 o 
   4   4  14    22444.24    22189.70    347.69 o 
   6   4  14    24762.60    24291.03    377.62 o 
   8   4  14     5423.38     5647.86    132.69 o 
  10   4  14     2802.41     2889.65     95.77 o 
  12   4  14    14143.09    14209.38    298.97 o 
  14   4  14     9917.33     9717.87    208.75 o 
  16   4  14      228.65      300.71     53.66 o 
 -17   5  14     1834.42     1818.30     89.09 o 
 -15   5  14      337.26      409.85     50.89 o 
 -13   5  14     1900.79     1860.28     80.46 o 
 -11   5  14    13896.99    13762.10    274.89 o 
  -9   5  14     3364.22     3346.76     87.10 o 
  -7   5  14      581.22      543.31     44.67 o 
  -5   5  14    12686.97    12693.76    198.55 o 
  -3   5  14    10601.02    10285.93    138.27 o 
  -1   5  14     1086.54     1050.37     36.72 o 
   1   5  14      575.53      551.34     36.24 o 
   3   5  14    10575.74    10802.41    197.33 o 
   5   5  14       20.74       21.98     32.94 o 
   7   5  14     4196.02     4313.18    112.75 o 
   9   5  14     5923.08     5922.30    137.76 o 
  11   5  14     9656.54     9257.43    188.19 o 
  13   5  14      180.04      226.83     45.71 o 
  15   5  14     6192.50     6106.43    158.47 o 
 -16   6  14      203.91      254.35     51.65 o 
 -14   6  14       79.90       53.22     38.96 o 
 -12   6  14      450.21      350.51     46.97 o 
 -10   6  14      653.37      659.01     52.84 o 
  -8   6  14     1726.57     1685.53     72.05 o 
  -6   6  14      423.05      424.06     40.65 o 
  -4   6  14     2664.59     2353.75     59.33 o 
  -2   6  14       48.06       62.86     20.98 o 
   0   6  14        0.71       34.23     27.01 o 
   2   6  14       54.51       43.87     33.12 o 
   4   6  14       56.30      103.91     34.19 o 
   6   6  14      528.18      555.37     48.68 o 
   8   6  14       10.16      -46.76     31.17 o 
  10   6  14     1624.27     1619.58     73.76 o 
  12   6  14     1876.17     1995.24     94.19 o 
  14   6  14      208.06      184.66     60.32 o 
  16   6  14      400.76      533.72     75.96 o 
 -15   7  14     1789.96     1825.54     88.70 o 
 -13   7  14     3005.83     3092.48    121.84 o 
 -11   7  14     5823.04     5875.89    141.68 o 
  -9   7  14     1619.13     1554.42     71.18 o 
  -7   7  14        0.78       10.73     31.16 o 
  -5   7  14    15123.92    14398.73    284.73 o 
  -3   7  14    17007.19    15981.52    203.28 o 
  -1   7  14      763.47      813.90     35.93 o 
   1   7  14     6797.07     6646.50    136.65 o 
   3   7  14    10379.00     9941.88    184.28 o 
   5   7  14     5054.43     4971.86    118.42 o 
   7   7  14      363.57      320.40     55.81 o 
   9   7  14     6072.68     6181.35    170.18 o 
  11   7  14    10215.48     9722.07    230.23 o 
  13   7  14     1278.24     1462.29    170.72 o 
  15   7  14     7342.43     7823.38    221.91 o 
 -14   8  14     9696.48     9565.51    237.71 o 
 -12   8  14     1065.21     1092.99     77.20 o 
 -10   8  14     2928.07     2866.62     98.06 o 
  -8   8  14    12902.29    13219.79    244.26 o 
  -6   8  14     6874.17     7000.86    139.05 o 
  -4   8  14        5.83      -17.78     27.23 o 
  -2   8  14    11167.30    11092.50    186.64 o 
   0   8  14    27693.97    27314.86    385.17 o 
   2   8  14      136.88       43.98     43.76 o 
   4   8  14     5914.44     5664.41    156.71 o 
   6   8  14    16402.71    16363.16    322.80 o 
   8   8  14     8124.29     8049.98    198.77 o 
  10   8  14     2761.56     2734.81    114.10 o 
  12   8  14    10176.91    10411.31    244.80 o 
  14   8  14     5800.79     5828.13    185.10 o 
 -13   9  14      308.19      397.19     61.59 o 
 -11   9  14     4751.35     4913.83    133.88 o 
  -9   9  14      881.31      823.44     57.73 o 
  -7   9  14       52.43       58.70     33.63 o 
  -5   9  14     2384.02     2662.80     80.20 o 
  -3   9  14     2534.58     2616.56     71.46 o 
  -1   9  14        3.41      -43.97     29.31 o 
   1   9  14     2403.07     2622.70     86.02 o 
   3   9  14    13880.67    13624.06    226.68 o 
   5   9  14     7622.41     7429.78    152.59 o 
   7   9  14     1150.54     1187.91     73.81 o 
   9   9  14     3784.30     4205.97    139.29 o 
  11   9  14     5296.43     5340.11    164.48 o 
  13   9  14      429.07      701.09    140.95 o 
 -12  10  14       36.29       20.45     46.41 o 
 -10  10  14      154.07       80.79     39.64 o 
  -8  10  14      126.05      122.06     34.05 o 
  -6  10  14      925.24      902.94     52.60 o 
  -4  10  14       25.28      -28.55     25.90 o 
  -2  10  14      435.13      460.08     46.82 o 
   0  10  14      423.77      488.43     88.56 o 
   2  10  14       66.04       19.88     35.72 o 
   4  10  14      318.05      344.06     50.23 o 
   6  10  14       53.89       52.20     38.91 o 
   8  10  14       74.57       46.67     58.08 o 
  10  10  14     1153.32     1073.66    117.00 o 
  -9  11  14     2021.71     1859.59     78.17 o 
  -7  11  14      868.95      864.62     55.03 o 
  -5  11  14     5189.02     5350.02    267.18 o 
  -3  11  14     3486.25     3219.42     94.95 o 
  -1  11  14      462.93      534.20     56.92 o 
   1  11  14     1595.81     1537.20     80.39 o 
   3  11  14    18621.11    18497.21    477.38 o 
   5  11  14     4927.53     4731.34    141.58 o 
   7  11  14     2257.45     2255.34    101.02 o 
   9  11  14     2074.56     2008.98     99.87 o 
  -8  12  14    10206.27    11181.65    503.06 o 
  -6  12  14     4628.65     4482.66    133.56 o 
  -4  12  14      171.22      178.26     44.63 o 
  -2  12  14     5324.68     5008.88    167.31 o 
   0  12  14    11024.20    10567.63    331.43 o 
   2  12  14     1709.50     1782.37     94.17 o 
   4  12  14     4162.09     4019.65    131.10 o 
   6  12  14    10335.45    10705.58    235.25 o 
  -3  13  14     1466.84     1559.51    161.68 o 
  -1  13  14     1814.19     1785.38    106.36 o 
   1  13  14     2357.70     2762.39    134.11 o 
   3  13  14     2647.73     2655.73    131.12 o 
 -17   1  15     6399.05     6562.04    161.77 o 
 -15   1  15     1359.67     1474.48     73.02 o 
 -13   1  15      841.54      841.47     65.71 o 
 -11   1  15    10566.74    10618.49    209.44 o 
  -9   1  15     2778.99     2792.84     81.08 o 
  -7   1  15     1192.36     1173.30     52.70 o 
  -5   1  15     7228.62     7091.90    110.49 o 
  -3   1  15     6693.81     6704.80     99.58 o 
  -1   1  15     1638.70     1487.93     49.26 o 
   1   1  15    11810.24    11747.12    159.55 o 
   3   1  15    16590.83    16232.94    274.09 o 
   5   1  15     7877.61     7471.09    158.92 o 
   7   1  15     4427.48     4512.03    132.03 o 
   9   1  15     5527.63     5493.81    137.12 o 
  11   1  15     3603.42     3285.11    108.46 o 
  13   1  15      134.87      164.84     49.10 o 
  15   1  15    11614.17    11952.10    279.33 o 
 -16   2  15     4036.64     4142.12    129.19 o 
 -14   2  15    15332.93    15371.98    313.58 o 
 -12   2  15     4700.39     4600.32    193.54 o 
 -10   2  15     3327.02     3506.47     98.74 o 
  -8   2  15    29652.73    29233.25    426.17 o 
  -6   2  15    12136.11    12226.55    181.41 o 
  -4   2  15     4515.48     4051.35    120.16 o 
  -2   2  15    13915.48    13978.65    209.78 o 
   0   2  15    19620.09    19471.81    242.54 o 
   2   2  15     1873.74     1920.62     78.93 o 
   4   2  15    12756.96    12382.01    224.61 o 
   6   2  15    18653.54    17839.85    298.19 o 
   8   2  15    11972.25    12087.74    226.48 o 
  10   2  15     5522.35     5405.08    152.72 o 
  12   2  15    20454.03    20129.97    340.77 o 
  14   2  15     7134.22     6782.52    192.41 o 
  16   2  15      588.25      750.05     68.55 o 
 -17   3  15     2733.48     2823.48    107.09 o 
 -15   3  15     2809.41     2861.96    102.19 o 
 -13   3  15     4778.74     4914.62    128.09 o 
 -11   3  15    15457.51    15163.13    262.54 o 
  -9   3  15     2784.26     2683.35     77.74 o 
  -7   3  15     2719.39     2606.25     77.05 o 
  -5   3  15    11417.23    11182.11    219.46 o 
  -3   3  15     3349.48     3489.44     66.56 o 
  -1   3  15     1391.86     1446.37     49.58 o 
   1   3  15     6241.17     6438.31    118.61 o 
   3   3  15    11871.25    11814.26    215.47 o 
   5   3  15       43.25       -2.35     36.34 o 
   7   3  15     3466.42     3281.33    101.75 o 
   9   3  15    24198.58    23349.47    375.13 o 
  11   3  15     4450.60     4676.92    126.62 o 
  13   3  15      427.30      469.99     54.19 o 
  15   3  15     3447.09     3654.72    122.80 o 
 -16   4  15       15.76      -15.66     41.10 o 
 -14   4  15      566.31      512.03     52.92 o 
 -12   4  15     1934.41     1912.37     80.20 o 
 -10   4  15       54.59      -10.10     30.14 o 
  -8   4  15       11.77       29.09     31.83 o 
  -6   4  15      798.88      699.79     45.89 o 
  -4   4  15      390.25      365.03     28.53 o 
  -2   4  15      553.66      636.72     43.00 o 
   0   4  15      102.42       67.05     31.75 o 
   2   4  15       61.14      122.72     38.87 o 
   4   4  15       40.37       59.62     35.90 o 
   6   4  15     2398.60     2243.66     85.11 o 
   8   4  15       12.25        6.44     39.27 o 
  10   4  15       49.82       26.77     38.90 o 
  12   4  15      185.00      210.63     46.82 o 
  14   4  15      836.51      887.57    105.02 o 
  16   4  15     1614.65     1661.69     88.59 o 
 -15   5  15      210.58      161.74     46.05 o 
 -13   5  15     1625.70     1590.14     76.41 o 
 -11   5  15     4921.83     5067.77    126.21 o 
  -9   5  15     2500.76     2416.66     84.90 o 
  -7   5  15       37.27       27.77     31.21 o 
  -5   5  15     4961.33     4897.25    101.72 o 
  -3   5  15    17343.35    16798.15    225.20 o 
  -1   5  15      984.93     1021.44     44.84 o 
   1   5  15     5641.87     5124.45    123.89 o 
   3   5  15    13151.24    12883.25    229.23 o 
   5   5  15     5906.94     5847.38    136.34 o 
   7   5  15     4598.92     4594.87    119.04 o 
   9   5  15     5740.55     5815.45    140.75 o 
  11   5  15     3894.50     3737.50    129.38 o 
  13   5  15      424.08      560.84     57.75 o 
  15   5  15     4939.08     5449.83    169.35 o 
 -14   6  15     7448.72     7510.80    174.27 o 
 -12   6  15     2677.25     2648.29     93.52 o 
 -10   6  15     2354.05     2468.69     88.44 o 
  -8   6  15    13172.02    13182.91    239.29 o 
  -6   6  15    12153.38    11677.35    191.08 o 
  -4   6  15     3562.19     3467.86     72.94 o 
  -2   6  15    19099.51    17734.09    259.87 o 
   0   6  15    18351.68    17994.82    296.79 o 
   2   6  15     1273.55     1507.60    128.62 o 
   4   6  15     7271.46     6920.35    173.66 o 
   6   6  15    33838.74    34549.13    513.64 o 
   8   6  15     2674.81     2741.90     93.63 o 
  10   6  15       65.55      108.47     39.73 o 
  12   6  15    15213.88    14743.10    398.04 o 
  14   6  15    12808.95    13440.31    375.15 o 
 -15   7  15      407.81      500.28     57.26 o 
 -13   7  15     1862.12     1974.82    101.04 o 
 -11   7  15     2669.28     2667.09    108.77 o 
  -9   7  15     1906.39     1866.88     77.53 o 
  -7   7  15     1014.25     1017.27     58.16 o 
  -5   7  15     6446.61     6382.40    107.81 o 
  -3   7  15     1838.10     1846.18     62.35 o 
  -1   7  15       54.13      105.45     29.91 o 
   1   7  15     6111.53     5875.76    132.06 o 
   3   7  15    11858.65    11820.58    254.03 o 
   5   7  15     1367.86     1435.08     95.69 o 
   7   7  15      518.04      563.42     63.55 o 
   9   7  15     6788.92     6608.07    181.93 o 
  11   7  15     3162.22     3377.97    130.69 o 
  13   7  15     1506.20     1566.63     99.08 o 
 -14   8  15       10.69      -63.67     45.72 o 
 -12   8  15        2.70       14.23     42.76 o 
 -10   8  15       35.00        4.49     44.15 o 
  -8   8  15       37.63        8.21     34.39 o 
  -6   8  15     1971.19     1936.49     85.43 o 
  -4   8  15      758.21      657.48     61.82 o 
  -2   8  15       41.19       73.88     53.33 o 
   0   8  15       58.84       65.89     44.60 o 
   2   8  15       74.74        7.17     42.45 o 
   4   8  15       65.27       27.89     45.92 o 
   6   8  15      269.80      259.05     54.76 o 
   8   8  15      444.65      409.60     60.94 o 
  10   8  15        0.30       11.82     55.65 o 
  12   8  15        2.25      125.48     61.51 o 
 -11   9  15     2742.12     2784.15    115.10 o 
  -9   9  15     3322.29     3327.53    107.10 o 
  -7   9  15       33.14        4.34     38.26 o 
  -5   9  15    10595.95    10248.13    428.10 o 
  -3   9  15     3337.98     3149.83    105.88 o 
  -1   9  15      901.49      961.42     81.96 o 
   1   9  15     4836.13     4995.79    138.66 o 
   3   9  15    14344.88    13620.79    260.68 o 
   5   9  15     1656.59     1501.83     81.55 o 
   7   9  15       18.36       61.13     45.98 o 
   9   9  15     9765.89     9610.65    271.93 o 
  11   9  15      289.71      329.62     81.67 o 
 -10  10  15     2045.10     2201.14    110.07 o 
  -8  10  15    10233.80    10496.77    224.88 o 
  -6  10  15     8244.50     8194.22    285.72 o 
  -4  10  15      140.21      135.33     55.00 o 
  -2  10  15    11704.40    11151.58    401.10 o 
   0  10  15    11089.84    11086.47    339.77 o 
   2  10  15     2358.51     2160.00     82.36 o 
   4  10  15     1635.31     1503.15     82.07 o 
   6  10  15    11531.73    11613.20    238.93 o 
   8  10  15     2371.18     2292.82    124.06 o 
  10  10  15     1598.93     1698.12    112.51 o 
  -9  11  15      403.64      409.99     57.31 o 
  -7  11  15       27.96       33.10     48.47 o 
  -5  11  15     4766.84     5354.53    196.11 o 
  -3  11  15     4668.68     4658.84    133.89 o 
  -1  11  15      309.21      226.53     49.16 o 
   1  11  15     1298.93     1245.36     96.65 o 
   3  11  15     1484.15     1520.33     83.47 o 
   5  11  15      451.27      516.67     62.78 o 
   7  11  15      476.52      537.75    131.51 o 
  -6  12  15       71.24       26.25     41.71 o 
  -4  12  15       50.41      114.28     51.82 o 
  -2  12  15      483.75      515.74    101.03 o 
   0  12  15       65.22       18.68     70.38 o 
   2  12  15        0.32      -82.01     58.89 o 
   4  12  15      337.24      344.75     57.88 o 
 -16   0  16     5116.97     5325.93    198.04 o 
 -14   0  16    18155.53    18760.35    446.45 o 
 -12   0  16     1351.40     1448.76     96.51 o 
 -10   0  16     2084.29     2154.06    104.67 o 
  -8   0  16    16639.92    17233.19    384.11 o 
  -6   0  16     6573.67     7488.76    167.95 o 
  -4   0  16      431.04      548.35     75.70 o 
  -2   0  16    39380.83    39145.92    887.50 o 
   0   0  16    59392.66    58002.52    912.16 o 
   2   0  16     4553.57     4228.65    168.42 o 
   4   0  16     5742.58     5422.79    191.19 o 
   6   0  16    27651.59    26920.42    596.55 o 
   8   0  16     4334.44     4369.89    253.05 o 
  10   0  16     6946.26     6811.78    226.17 o 
  12   0  16    10822.21    10922.49    314.40 o 
  14   0  16    11143.83    11387.88    358.31 o 
 -15   1  16      799.25      892.46     61.77 o 
 -13   1  16     8175.70     8322.72    172.86 o 
 -11   1  16     6267.13     6448.59    140.18 o 
  -9   1  16     1026.67     1130.48     56.00 o 
  -7   1  16      327.09      331.02     35.00 o 
  -5   1  16     9626.67     9644.43    154.23 o 
  -3   1  16     8567.59     8680.09    135.71 o 
  -1   1  16     1208.52      983.05     43.65 o 
   1   1  16    10358.03    10377.67    169.22 o 
   3   1  16    17675.80    17390.67    294.09 o 
   5   1  16      197.15      235.77     46.24 o 
   7   1  16     2088.68     1947.10     82.26 o 
   9   1  16    13599.80    13272.62    247.32 o 
  11   1  16     8545.31     8314.44    184.77 o 
  13   1  16     2562.81     2866.10    105.78 o 
  15   1  16     2260.35     2389.94    104.12 o 
 -16   2  16      137.89      116.02     44.29 o 
 -14   2  16      549.19      513.04     52.18 o 
 -12   2  16      818.51      939.58     57.92 o 
 -10   2  16      158.06      153.62     35.36 o 
  -8   2  16      591.38      655.43     44.68 o 
  -6   2  16      310.75      280.49     35.88 o 
  -4   2  16      162.04      186.71     31.73 o 
  -2   2  16      215.02      212.44     29.89 o 
   0   2  16     3753.71     3631.69     88.26 o 
   2   2  16      155.21      152.03     42.51 o 
   4   2  16      303.21      304.22     47.69 o 
   6   2  16       59.13       94.88     42.73 o 
   8   2  16     2378.78     2143.86     88.72 o 
  10   2  16      251.01      240.26     51.22 o 
  12   2  16     2881.28     2879.81    153.11 o 
  14   2  16     2312.85     2480.35    103.43 o 
 -15   3  16      173.22      140.16     50.59 o 
 -13   3  16      687.97      759.61     71.85 o 
 -11   3  16     9658.97     9268.24    208.84 o 
  -9   3  16     2675.34     2512.01     83.67 o 
  -7   3  16      140.22       59.81     41.75 o 
  -5   3  16    13698.26    13965.40    242.76 o 
  -3   3  16     1704.36     1807.84     57.84 o 
  -1   3  16      212.92      190.87     28.32 o 
   1   3  16     6484.94     6525.03    148.29 o 
   3   3  16    16592.06    16035.17    276.30 o 
   5   3  16      174.08      197.12     44.23 o 
   7   3  16     2533.89     2615.37     93.09 o 
   9   3  16     6199.88     5987.15    147.51 o 
  11   3  16     6272.72     6618.61    160.68 o 
  13   3  16      854.44      990.49     69.40 o 
  15   3  16     4326.15     4576.70    137.71 o 
 -14   4  16     7365.31     8028.97    179.04 o 
 -12   4  16     4693.73     4667.24    123.97 o 
 -10   4  16     2136.89     2057.50     78.30 o 
  -8   4  16    18314.39    18350.87    401.39 o 
  -6   4  16    13765.32    13974.25    276.55 o 
  -4   4  16       16.32       22.45     32.18 o 
  -2   4  16     8470.25     8439.34    197.55 o 
   0   4  16    18411.58    17373.47    293.41 o 
   2   4  16     1506.79     1413.01     86.30 o 
   4   4  16     7053.31     6818.36    152.46 o 
   6   4  16    28284.49    27498.21    428.80 o 
   8   4  16     7482.19     7335.45    165.14 o 
  10   4  16     2223.31     2374.90     93.31 o 
  12   4  16    10228.76    10295.27    214.08 o 
  14   4  16     9721.69     9988.18    214.39 o 
 -15   5  16       22.96      -55.11     36.74 o 
 -13   5  16     1879.55     1818.42     81.25 o 
 -11   5  16     7116.15     7366.72    160.77 o 
  -9   5  16      363.62      419.67     44.66 o 
  -7   5  16     3114.91     3022.03    113.34 o 
  -5   5  16     6105.83     6280.64    126.54 o 
  -3   5  16     4321.27     4555.63     93.53 o 
  -1   5  16      288.47      231.39     43.89 o 
   1   5  16     9717.01     9447.03    187.63 o 
   3   5  16     6966.86     7112.46    180.63 o 
   5   5  16     3238.84     3422.91    104.79 o 
   7   5  16     4925.45     4768.83    125.10 o 
   9   5  16    10103.00     9954.14    201.59 o 
  11   5  16       87.01      129.66     45.14 o 
  13   5  16      544.58      507.54     70.86 o 
 -14   6  16      123.55      139.81     44.51 o 
 -12   6  16        7.40      -12.31     43.06 o 
 -10   6  16       84.64       29.54     34.95 o 
  -8   6  16      949.65      961.56     73.37 o 
  -6   6  16      146.19       60.01     36.49 o 
  -4   6  16     4005.09     3982.50     91.10 o 
  -2   6  16      147.24      278.63     33.84 o 
   0   6  16        1.55       31.95     38.45 o 
   2   6  16      581.69      518.91     49.25 o 
   4   6  16      314.91      371.80     57.12 o 
   6   6  16       49.05       79.72     38.71 o 
   8   6  16       17.48      -43.04     50.31 o 
  10   6  16        2.01       10.76     51.15 o 
  12   6  16       26.82       52.45     55.21 o 
 -13   7  16     2055.78     2113.64    145.26 o 
 -11   7  16     2980.75     3076.84    116.87 o 
  -9   7  16     2136.11     2034.79    100.27 o 
  -7   7  16      842.63      791.21     59.03 o 
  -5   7  16     4507.95     4378.43    157.01 o 
  -3   7  16     7144.73     7464.09    147.66 o 
  -1   7  16      449.67      412.85     59.95 o 
   1   7  16     4404.63     4419.86    143.37 o 
   3   7  16     2412.97     2343.65    105.49 o 
   5   7  16     1058.67      886.44     73.64 o 
   7   7  16     1102.26     1397.34     88.92 o 
   9   7  16     4548.50     4507.46    150.41 o 
  11   7  16     2021.00     2031.76    107.07 o 
 -12   8  16     1044.91     1049.41    165.70 o 
 -10   8  16      808.02      647.16     68.20 o 
  -8   8  16    10142.35    10379.08    224.68 o 
  -6   8  16     8416.62     8656.64    191.22 o 
  -4   8  16       98.08       24.59     46.07 o 
  -2   8  16    10359.14     9894.59    250.77 o 
   0   8  16    10837.82    11249.55    229.21 o 
   2   8  16     2972.92     2903.39    117.88 o 
   4   8  16     5042.39     4937.99    153.44 o 
   6   8  16     5887.67     5932.64    171.58 o 
   8   8  16     2015.34     2132.36    108.07 o 
  10   8  16       91.01        7.83     52.29 o 
 -11   9  16     1998.23     2206.43    137.73 o 
  -9   9  16     1466.06     1331.00     84.28 o 
  -7   9  16     1004.55     1082.79     70.57 o 
  -5   9  16     2079.94     1972.34     88.14 o 
  -3   9  16     6719.51     6652.22    265.85 o 
  -1   9  16       25.23      -75.85     50.57 o 
   1   9  16     7480.35     7698.84    181.54 o 
   3   9  16     4994.84     5257.07    147.18 o 
   5   9  16      272.95      185.72     52.62 o 
   7   9  16     2232.96     2309.37    111.48 o 
   9   9  16     1546.52     1599.45     97.68 o 
  -8  10  16       29.55       -2.57     41.45 o 
  -6  10  16      770.81      710.97     72.96 o 
  -4  10  16      725.77      684.17     77.08 o 
  -2  10  16       97.44      128.66     60.78 o 
   0  10  16       43.98       24.02     57.23 o 
   2  10  16     2741.05     2818.59    109.94 o 
   4  10  16      488.57      551.27     74.60 o 
   6  10  16      138.52      170.25     65.83 o 
   8  10  16      407.63      366.54     73.99 o 
  -5  11  16     3986.23     3878.15    267.42 o 
  -3  11  16     1329.50     1180.49     90.74 o 
  -1  11  16       14.62      -58.12     70.20 o 
   1  11  16     4973.25     4988.36    185.67 o 
   3  11  16     4705.03     4798.00    173.62 o 
   5  11  16      745.53      766.01     86.07 o 
 -15   1  17      307.79      275.41     51.55 o 
 -13   1  17     1800.48     1939.78     82.15 o 
 -11   1  17     9129.49     9935.02    189.59 o 
  -9   1  17     3480.67     3674.88     96.74 o 
  -7   1  17     1946.25     2129.98     82.66 o 
  -5   1  17     5533.62     5658.57    107.92 o 
  -3   1  17     3091.84     3156.49     76.78 o 
  -1   1  17     2880.33     2798.85     68.80 o 
   1   1  17     5229.28     4933.08    130.45 o 
   3   1  17    11469.22    11282.08    218.00 o 
   5   1  17      804.90      824.62     78.68 o 
   7   1  17     2287.39     2170.97     89.59 o 
   9   1  17    11993.49    11346.82    225.68 o 
  11   1  17      678.92      719.47     63.49 o 
  13   1  17       11.07       61.65     46.10 o 
 -14   2  17     5666.65     5823.28    143.78 o 
 -12   2  17     2516.85     2573.06     89.00 o 
 -10   2  17     2071.65     2267.70     99.79 o 
  -8   2  17    11478.22    11880.01    237.34 o 
  -6   2  17    10829.99    11310.96    271.33 o 
  -4   2  17      935.04      912.88     47.03 o 
  -2   2  17    28477.60    27670.21    462.18 o 
   0   2  17    24518.07    24058.59    333.45 o 
   2   2  17     5177.72     4852.42    129.33 o 
   4   2  17     7339.89     7413.62    165.22 o 
   6   2  17    22712.08    21976.93    361.84 o 
   8   2  17     3026.63     2986.45    103.31 o 
  10   2  17      508.67      443.81     56.59 o 
  12   2  17    18988.91    19357.32    340.88 o 
  14   2  17     8617.16     9127.50    206.45 o 
 -15   3  17        6.98      -26.82     38.17 o 
 -13   3  17     2109.30     2170.88     85.88 o 
 -11   3  17     7271.93     7515.14    157.54 o 
  -9   3  17     1613.79     1718.93     74.94 o 
  -7   3  17        4.84      -60.23     40.16 o 
  -5   3  17    10968.02    10818.61    179.27 o 
  -3   3  17    10124.92    10347.79    157.13 o 
  -1   3  17      169.19       99.82     34.03 o 
   1   3  17     8050.44     7801.57    171.36 o 
   3   3  17    13511.14    13111.13    242.01 o 
   5   3  17      777.71      919.55     64.10 o 
   7   3  17     2831.94     2847.22    101.21 o 
   9   3  17     4921.36     4901.42    136.13 o 
  11   3  17     5057.25     4909.54    138.67 o 
  13   3  17      244.39      214.55     54.92 o 
 -14   4  17        0.05      -18.78     39.08 o 
 -12   4  17       67.33       77.58     45.71 o 
 -10   4  17       41.59      -13.40     51.20 o 
  -8   4  17       45.90       53.27     61.31 o 
  -6   4  17      172.81      109.14     47.43 o 
  -4   4  17       59.77       17.50     28.15 o 
  -2   4  17       19.95       38.79     32.22 o 
   0   4  17      957.79      980.27     63.95 o 
   2   4  17      154.72       75.64     41.77 o 
   4   4  17      225.58      345.37     49.05 o 
   6   4  17        8.33       34.28     41.04 o 
   8   4  17      182.45      103.08     43.41 o 
  10   4  17     1530.31     1517.99     79.28 o 
  12   4  17      211.69      163.91     49.88 o 
 -13   5  17     3399.93     3415.00    185.68 o 
 -11   5  17     4233.84     4569.32    180.92 o 
  -9   5  17     3737.56     3763.69    132.83 o 
  -7   5  17      292.81      380.61     62.78 o 
  -5   5  17     5369.09     5504.66    130.65 o 
  -3   5  17     5165.26     5204.05    115.88 o 
  -1   5  17       89.93       39.24     42.48 o 
   1   5  17     6165.53     5850.59    141.68 o 
   3   5  17     2799.60     2829.39     97.23 o 
   5   5  17      327.10      335.63     49.68 o 
   7   5  17      538.12      540.11     54.33 o 
   9   5  17     9196.75     9180.84    196.07 o 
  11   5  17     2494.65     2747.60    126.44 o 
 -12   6  17      924.30      923.55     96.16 o 
 -10   6  17     1329.69     1276.68    189.65 o 
  -8   6  17    20687.47    21770.73    429.71 o 
  -6   6  17     6520.93     6360.60    124.58 o 
  -4   6  17      345.12      363.33     44.68 o 
  -2   6  17    11712.52    11822.27    224.88 o 
   0   6  17    12047.47    12033.59    226.21 o 
   2   6  17      370.38      477.70     77.00 o 
   4   6  17     6601.39     6289.19    244.10 o 
   6   6  17    13770.72    13991.29    301.81 o 
   8   6  17     7311.92     7586.50    204.93 o 
  10   6  17     4817.74     4921.28    164.89 o 
 -11   7  17     3394.85     3589.57    162.40 o 
  -9   7  17      909.77      953.53     78.61 o 
  -7   7  17     1918.21     1842.30     86.58 o 
  -5   7  17     6040.09     6514.97    213.65 o 
  -3   7  17     5973.56     5772.38    184.78 o 
  -1   7  17      543.04      638.20     92.13 o 
   1   7  17     2483.44     2565.07    148.84 o 
   3   7  17     5586.01     5428.02    165.24 o 
   5   7  17      504.19      636.05     73.06 o 
   7   7  17     1688.37     1724.75    100.42 o 
   9   7  17     1102.67     1240.13     90.32 o 
 -10   8  17        8.20       36.46     59.14 o 
  -8   8  17        9.32      -36.19     60.78 o 
  -6   8  17      694.95      719.74     74.66 o 
  -4   8  17       14.95        3.95     54.14 o 
  -2   8  17       19.90      -76.40     50.94 o 
   0   8  17       29.23        3.29     46.06 o 
   2   8  17      233.67      219.69     59.63 o 
   4   8  17       27.38       93.35     62.27 o 
   6   8  17      329.81      419.62     67.91 o 
   8   8  17      207.88      187.75     60.00 o 
  -9   9  17     1245.63     1306.49     78.16 o 
  -7   9  17      179.20      111.16     77.50 o 
  -5   9  17     6073.57     6315.66    464.78 o 
  -3   9  17     4978.79     4790.77    172.53 o 
  -1   9  17      132.90       75.43     61.50 o 
   1   9  17     1715.59     1543.94     87.40 o 
   3   9  17     3696.50     3943.48    132.50 o 
   5   9  17      640.27      550.95     66.46 o 
   7   9  17     2396.75     2479.62    120.16 o 
  -6  10  17     3311.03     3103.59    181.59 o 
  -4  10  17     1190.19     1281.12     98.52 o 
  -2  10  17     5344.65     5235.87    180.86 o 
   0  10  17    10535.55    10065.86    508.78 o 
   2  10  17       68.33      -22.69     52.31 o 
   4  10  17     2892.09     2555.83    134.50 o 
 -14   0  18     6005.51     6671.32    314.52 o 
 -12   0  18     1791.43     1753.93    162.39 o 
 -10   0  18     1564.39     1569.64    139.81 o 
  -8   0  18    10886.86    11165.62    395.03 o 
  -6   0  18     9654.75     9626.38    263.61 o 
  -4   0  18     2993.36     2715.58    106.45 o 
  -2   0  18    24407.03    22945.99    606.69 o 
   0   0  18    17650.51    16954.07    422.27 o 
   2   0  18     2799.68     2674.21    138.87 o 
   4   0  18     7088.06     7052.30    232.32 o 
   6   0  18     5410.33     5289.07    197.83 o 
   8   0  18     9135.32     9089.86    279.31 o 
  10   0  18     3025.26     3062.17    232.75 o 
  12   0  18    15473.36    16284.12    431.91 o 
 -13   1  18      807.23      891.43     89.80 o 
 -11   1  18     9096.14     9903.73    270.22 o 
  -9   1  18     3122.44     3353.29    137.16 o 
  -7   1  18      236.28      194.72     51.76 o 
  -5   1  18     8269.54     8519.49    142.54 o 
  -3   1  18    12543.56    12893.58    186.05 o 
  -1   1  18      265.46      206.65     49.94 o 
   1   1  18     2370.63     2347.41     94.66 o 
   3   1  18     7735.63     7670.83    173.05 o 
   5   1  18     1348.08     1446.09     85.34 o 
   7   1  18     2274.30     2296.95     94.95 o 
   9   1  18     8757.88     9150.59    200.79 o 
  11   1  18     2425.57     2450.23    102.85 o 
 -12   2  18       19.41      -76.98     51.32 o 
 -10   2  18       85.32       51.31     52.34 o 
  -8   2  18       78.25      124.70     51.36 o 
  -6   2  18      664.62      706.01     49.35 o 
  -4   2  18     2623.65     2804.56     81.48 o 
  -2   2  18      440.34      488.30     55.39 o 
   0   2  18      292.81      407.84     51.68 o 
   2   2  18      105.06       51.43     42.39 o 
   4   2  18       72.61      104.05     43.64 o 
   6   2  18      231.75      320.56     50.11 o 
   8   2  18        1.18      -13.31     42.15 o 
  10   2  18      102.72      163.24     50.43 o 
  12   2  18        6.83       31.37     47.62 o 
 -13   3  18     2165.73     2261.90    106.58 o 
 -11   3  18     7507.55     7839.72    234.02 o 
  -9   3  18     2271.42     2370.79    120.85 o 
  -7   3  18     2456.35     2213.72    108.60 o 
  -5   3  18     6479.73     6928.29    136.15 o 
  -3   3  18     7511.69     7718.08    155.38 o 
  -1   3  18      147.97       84.14     34.56 o 
   1   3  18     5174.42     5124.84    134.90 o 
   3   3  18     3581.84     3629.23    114.78 o 
   5   3  18     1881.40     1936.88     86.02 o 
   7   3  18     7709.01     8281.51    185.19 o 
   9   3  18     4092.93     4401.84    146.23 o 
  11   3  18     3030.08     3011.36    112.52 o 
 -12   4  18      693.13      698.52     65.90 o 
 -10   4  18     2689.36     2752.32    132.09 o 
  -8   4  18    11326.45    11941.30    261.07 o 
  -6   4  18     6384.27     6607.82    134.36 o 
  -4   4  18       45.93        5.60     35.21 o 
  -2   4  18     7807.37     7658.38    152.81 o 
   0   4  18    15783.18    15616.10    280.38 o 
   2   4  18      120.68      162.54     46.66 o 
   4   4  18     7836.59     7464.38    169.68 o 
   6   4  18    19244.64    19094.77    367.39 o 
   8   4  18     3129.70     3263.67    112.68 o 
  10   4  18      837.15      875.89     68.40 o 
 -11   5  18     3392.16     3440.99    158.96 o 
  -9   5  18     2060.34     2070.83    133.77 o 
  -7   5  18      496.03      496.77     55.97 o 
  -5   5  18     6526.53     6585.13    155.14 o 
  -3   5  18     2596.45     2688.55     86.60 o 
  -1   5  18      330.90      405.99     52.67 o 
   1   5  18     5738.26     5903.09    147.53 o 
   3   5  18     7527.82     7607.38    171.60 o 
   5   5  18      511.27      591.73     58.37 o 
   7   5  18      451.13      430.50     67.44 o 
   9   5  18     5779.05     5731.15    177.52 o 
 -10   6  18        8.13        9.08     57.64 o 
  -8   6  18       80.05      -10.06     82.21 o 
  -6   6  18        3.62      -13.19     38.13 o 
  -4   6  18      177.24      151.36     48.41 o 
  -2   6  18      577.81      654.09     74.47 o 
   0   6  18      251.31      225.88     56.53 o 
   2   6  18        1.69       39.66     51.70 o 
   4   6  18     1525.26     1317.79     88.90 o 
   6   6  18       23.92       48.76     53.12 o 
   8   6  18      834.17      931.69     87.24 o 
  10   6  18       90.56       82.23     61.65 o 
  -9   7  18     1780.28     1846.48    101.05 o 
  -7   7  18      474.53      631.17     72.96 o 
  -5   7  18     6048.58     5987.60    278.44 o 
  -3   7  18     2331.02     2339.90    123.42 o 
  -1   7  18        3.33       -2.18     49.52 o 
   1   7  18     2418.79     2406.84    116.40 o 
   3   7  18     7470.81     7744.14    206.78 o 
   5   7  18     1120.57     1142.16     90.13 o 
   7   7  18      961.73     1353.64     94.89 o 
  -8   8  18     9573.87     9703.81    541.77 o 
  -6   8  18     1599.55     1649.10    102.72 o 
  -4   8  18      886.16      806.19     87.47 o 
  -2   8  18     7398.64     7715.46    433.13 o 
   0   8  18     7158.33     7235.80    224.06 o 
   2   8  18      932.72     1014.57     86.03 o 
   4   8  18     3982.96     4016.75    176.66 o 
   6   8  18    18404.40    18601.99    380.01 o 
  -5   9  18     5756.38     5458.13    292.55 o 
  -3   9  18      358.10      247.32    146.04 o 
  -1   9  18       31.35      -16.01     60.87 o 
   1   9  18     1709.39     1693.17     93.21 o 
   3   9  18     3755.63     3686.26    131.97 o 
 -11   1  19     4809.11     5049.18    182.06 o 
  -9   1  19     1056.08     1140.76     88.04 o 
  -7   1  19      496.80      380.01     49.02 o 
  -5   1  19     9794.25     9833.43    179.49 o 
  -3   1  19    13467.81    12967.04    251.01 o 
  -1   1  19      797.44      956.99     69.55 o 
   1   1  19     3439.32     3367.64    112.72 o 
   3   1  19    10955.79    10817.57    220.75 o 
   5   1  19        3.11      -55.30     42.09 o 
   7   1  19     2894.33     2712.06    121.48 o 
   9   1  19     2958.27     3178.64    115.73 o 
 -12   2  19     2421.30     2551.00    136.85 o 
 -10   2  19     1016.36     1209.91    216.11 o 
  -8   2  19    11806.41    12533.73    308.29 o 
  -6   2  19     4190.32     4742.14    194.56 o 
  -4   2  19        5.02       -3.19     36.64 o 
  -2   2  19     7575.74     7443.56    174.47 o 
   0   2  19    10842.75    10623.95    218.30 o 
   2   2  19       38.81      -42.94     44.58 o 
   4   2  19     3978.74     4127.89    126.05 o 
   6   2  19    14986.52    15196.64    282.23 o 
   8   2  19     2901.27     2865.76    108.18 o 
  10   2  19     2900.25     2993.33    114.80 o 
 -11   3  19     7034.60     7782.74    236.72 o 
  -9   3  19     4755.97     5094.03    215.42 o 
  -7   3  19     1217.99     1385.93     91.92 o 
  -5   3  19     3353.37     3714.25    115.06 o 
  -3   3  19     1929.98     2051.68     95.08 o 
  -1   3  19      543.46      503.57     59.00 o 
   1   3  19     3937.12     4032.07    124.15 o 
   3   3  19     6035.10     6158.83    156.93 o 
   5   3  19     3254.95     3354.67    114.06 o 
   7   3  19     3847.15     3994.90    125.51 o 
   9   3  19     6834.53     7309.47    178.65 o 
 -10   4  19       19.74      -47.89     53.15 o 
  -8   4  19        5.00        8.98     43.60 o 
  -6   4  19       74.24       28.44     44.30 o 
  -4   4  19       44.10       24.92     39.74 o 
  -2   4  19        2.04       68.32     44.21 o 
   0   4  19      568.38      624.75     60.78 o 
   2   4  19      405.35      450.89     56.76 o 
   4   4  19       62.68       66.80     46.16 o 
   6   4  19      551.61      469.60     58.25 o 
   8   4  19      882.35     1003.35     71.31 o 
  -9   5  19      230.10      200.20     80.85 o 
  -7   5  19      572.61      593.11     61.69 o 
  -5   5  19     8433.70     8268.86    181.48 o 
  -3   5  19     4520.71     4775.51    115.95 o 
  -1   5  19       27.90      -10.08     44.29 o 
   1   5  19     7015.34     6788.17    163.82 o 
   3   5  19    12317.88    12484.05    284.52 o 
   5   5  19      553.94      516.60     73.19 o 
   7   5  19     2116.46     2344.75    120.40 o 
  -8   6  19     5514.43     5769.69    216.83 o 
  -6   6  19     6226.55     6631.39    200.49 o 
  -4   6  19     1304.42     1266.11    104.19 o 
  -2   6  19     5415.39     5333.08    173.00 o 
   0   6  19     5809.40     5832.09    180.80 o 
   2   6  19      284.33      236.72     64.64 o 
   4   6  19     9004.86     9431.97    239.09 o 
   6   6  19     7556.41     7578.72    211.25 o 
  -7   7  19     2155.63     2239.13    122.87 o 
  -5   7  19     5115.74     5313.15    162.20 o 
  -3   7  19     2602.22     2499.27    182.13 o 
  -1   7  19      387.70      401.11     71.59 o 
   1   7  19     4460.71     4273.53    154.83 o 
   3   7  19     3296.72     3445.05    140.39 o 
   5   7  19      117.30       93.73     59.78 o 
  -4   8  19        0.50      -68.64    101.44 o 
  -2   8  19       33.99      -38.53     62.71 o 
   0   8  19      356.06      383.23     65.01 o 
   2   8  19       78.40       56.82     55.71 o 
 -10   0  20     3085.17     3605.70    219.87 o 
  -8   0  20     5843.35     6052.27    211.22 o 
  -6   0  20     6412.18     6941.36    357.17 o 
  -4   0  20       40.66       29.21     70.58 o 
  -2   0  20     5865.45     6022.43    224.15 o 
   0   0  20     6235.98     6103.82    267.88 o 
   2   0  20       13.15       53.68     71.51 o 
   4   0  20     3141.28     3469.53    243.25 o 
   6   0  20    15576.51    16505.31    484.21 o 
   8   0  20     1847.73     2026.04    134.88 o 
  -9   1  20     2176.64     2335.25    125.23 o 
  -7   1  20      501.48      424.10     62.99 o 
  -5   1  20     6447.19     6562.39    170.28 o 
  -3   1  20      974.90     1038.50     85.99 o 
  -1   1  20      471.57      397.41     58.51 o 
   1   1  20     5212.43     5355.54    147.30 o 
   3   1  20      900.35     1003.34     73.47 o 
   5   1  20     2481.54     2595.22    106.60 o 
   7   1  20      651.12      569.82     63.96 o 
  -8   2  20       17.45       48.73     50.99 o 
  -6   2  20      270.41      243.83     74.74 o 
  -4   2  20      909.12      928.36     74.05 o 
  -2   2  20       18.62       15.97     44.98 o 
   0   2  20       78.20      131.36     60.15 o 
   2   2  20      998.68     1176.09     75.91 o 
   4   2  20     2260.96     2340.09     99.97 o 
   6   2  20        2.92       64.12     48.23 o 
   8   2  20     1370.46     1462.84     87.08 o 
  -9   3  20      728.90      733.96    121.11 o 
  -7   3  20     3539.78     3593.69    135.93 o 
  -5   3  20     4556.08     4484.20    159.06 o 
  -3   3  20     3568.98     3661.49    122.82 o 
  -1   3  20      118.39      136.19     64.98 o 
   1   3  20     5162.74     5055.96    142.75 o 
   3   3  20     7588.84     7513.88    178.41 o 
   5   3  20       19.61        2.16     46.82 o 
   7   3  20      548.82      715.52     69.21 o 
  -8   4  20     8465.46     8820.47    227.56 o 
  -6   4  20     5246.01     5571.86    170.21 o 
  -4   4  20        4.20       -0.44     53.63 o 
  -2   4  20    11345.55    11244.45    231.34 o 
   0   4  20    10054.31    10071.18    214.89 o 
   2   4  20      246.01      161.23     53.90 o 
   4   4  20    10006.33    10226.25    248.45 o 
   6   4  20     9510.00     9753.26    249.39 o 
  -7   5  20      207.34       77.84     64.10 o 
  -5   5  20     1645.29     1682.16    118.99 o 
  -3   5  20     4511.31     4710.76    165.86 o 
  -1   5  20      779.37      750.47     93.35 o 
   1   5  20     4886.45     4833.45    166.38 o 
   3   5  20     7681.68     7972.05    313.52 o 
   5   5  20       11.65      -82.76     57.69 o 
  -4   6  20       55.79       -2.98     65.23 o 
  -2   6  20      267.48      231.27     67.19 o 
   0   6  20        0.05       -2.73     58.34 o 
   2   6  20      226.90      303.53     70.96 o 
  -5   1  21     4901.32     4980.01    174.56 o 
  -3   1  21     3044.35     3053.65    117.71 o 
  -1   1  21      371.83      252.48     58.09 o 
   1   1  21     4899.16     4940.58    145.82 o 
   3   1  21     4141.97     4251.00    135.27 o 
   5   1  21     1736.14     1838.08     93.54 o 
  -6   2  21     3630.57     3845.86    255.45 o 
  -4   2  21     1323.27     1230.88     83.50 o 
  -2   2  21     5186.83     5342.72    152.10 o 
   0   2  21     6160.54     6113.73    164.82 o 
   2   2  21      494.88      561.31     66.03 o 
   4   2  21     6519.93     6587.99    171.21 o 
  -5   3  21     1816.06     2056.66    116.41 o 
  -3   3  21      123.85      154.64     56.58 o 
  -1   3  21      357.38      305.75     59.57 o 
   1   3  21     4177.37     4139.08    134.07 o 
   3   3  21     6446.41     6516.98    169.27 o 
  -2   4  21      201.38      138.23     54.70 o 
   0   4  21       93.92      194.79     77.47 o 
                                                 
